# Supplementary material for: Results of Observational Studies: Analysis of Findings from the Nurses’ Health Study
Source: PLoS One. 2014 Oct 17;9(10):e110403. doi: 10.1371/journal.pone.0110403 (PMC4201544; doi:10.1371/journal.pone.0110403)
Supplement: Table S1 — Database of information extracted from 1053 NHS publication abstracts. (XLSX) [file pone.0110403.s001.xlsx]

## Sheet: Data
ID	Year	First author	Outcome	Factor	Pooled vs Single	Effect Size	95% CI	Effect category	Key:	Full reference
80#1275	1980	Bain C	Breast ca	Family hx	Single	*	*	*	1 = Statistically significant harm	Bain C, Speizer FE, Rosner B, Belanger C, Hennekens CH. Family history of breast cancer as a risk indicator for the disease. Am J Epidemiol 1980;111:301-8.
80#1275	1980	Bain C	Breast ca	Family hx	Single	*	*	*	2 = Statistically non-significant harm but abstract implies association exists	Bain C, Speizer FE, Rosner B, Belanger C, Hennekens CH. Family history of breast cancer as a risk indicator for the disease. Am J Epidemiol 1980;111:301-8.
80#1278	1980	Rosenberg L	CVD	Oral contraceptives	Single	*	*	*	3 = Statistically non-significant and/or abstract acknowledges that there is no association	Rosenberg L, Hennekens CH, Rosner B, Belanger C, Rothman KJ, Speizer FE. Oral contraceptive use in relation to nonfatal myocardial infarction. Am J Epidemiol 1980;111:59-66.
81#1269	1981	Bain C	CVD	Postmenopausal hormones	Single	0.9	0.6-1.2	4	4 = Statistically non-significant benefit but abstract implies association exists	Bain C, Willett W, Hennekens CH, Rosner B, Belanger C, Speizer FE. Use of postmenopausal hormones and risk of myocardial infarction. Circulation 1981;64:42-6.
81#1269	1981	Bain C	CVD	Postmenopausal hormones	Single	0.7	0.5-1.1	4	5 = Statistically significant benefit	Bain C, Willett W, Hennekens CH, Rosner B, Belanger C, Speizer FE. Use of postmenopausal hormones and risk of myocardial infarction. Circulation 1981;64:42-6.
81#1270	1981	Bain C	Breast ca	Birth	Single	N	N	1	* = Association exists but insufficient information in abstract to determine whether beneficial or harmful	Bain C, Willett W, Rosner B, Speizer FE, Belanger C, Hennekens CH. Early age at first birth and decreased risk of breast cancer. Am J Epidemiol 1981;114:705-9.
81#1271	1981	Rosenberg L	CVD	Menopause	Single	7.2	4.5-11.4	1	N = Relevant numeric data not reported in abstract	Rosenberg L, Hennekens CH, Rosner B, Belanger C, Rothman KJ, Speizer FE. Early menopause and the risk of myocardial infarction. Am J Obstet Gynecol 1981;139:47-51.
81#1272	1981	Willett WC	Ovarian ca	Oral contraceptives	Single	0.8	0.4-1.5	3		Willett WC, Bain C, Hennekens CH, Rosner B, Speizer FE. Oral contraceptives and risk of ovarian cancer. Cancer 1981;48:1684-7.
81#1273	1981	Willett WC	CVD	Smoking	Single	*	*	*		Willett WC, Hennekens CH, Bain C, Rosner B, Speizer FE. Cigarette smoking and non-fatal myocardial infarction in women. Am J Epidemiol 1981;113:575-82.
82#1268	1982	Bain C	Skin ca	Oral contraceptives	Single	0.93	0.64-1.36	3		Bain C, Hennekens CH, Speizer FE, Rosner B, Willett W, Belanger C. Oral contraceptive use and malignant melanoma. J Natl Cancer Inst 1982;68:537-9.
83#1265	1983	Willett W	Menopause	Smoking	Single	2.16	1.73-2.69	1		Willett W, Stampfer MJ, Bain C, et al. Cigarette smoking, relative weight, and menopause. Am J Epidemiol 1983;117:651-8.
83#1265	1983	Willett W	Menopause	Weight	Single	1.42	0.74-2.75	2		Willett W, Stampfer MJ, Bain C, et al. Cigarette smoking, relative weight, and menopause. Am J Epidemiol 1983;117:651-8.
84#1262	1984	Hennekens CH	Breast ca	Oral contraceptives	Single	1	0.9-1.2	3		Hennekens CH, Speizer FE, Lipnick RJ, et al. A case-control study of oral contraceptive use and breast cancer. J Natl Cancer Inst 1984;72:39-42.
85#1258	1985	Stampfer MJ	CVD	Postmenopausal hormones	Single	0.5	0.3-0.8	5		Stampfer MJ, Willett WC, Colditz GA, Rosner B, Speizer FE, Hennekens CH. A prospective study of postmenopausal estrogen therapy and coronary heart disease. N Engl J Med 1985;313:1044-9.
85#1258	1985	Stampfer MJ	CVD	Postmenopausal hormones	Single	0.3	0.2-0.6	5		Stampfer MJ, Willett WC, Colditz GA, Rosner B, Speizer FE, Hennekens CH. A prospective study of postmenopausal estrogen therapy and coronary heart disease. N Engl J Med 1985;313:1044-9.
85#1260	1985	Willett WC	Breast ca	Weight	Single	0.66	N	5		Willett WC, Browne ML, Bain C, et al. Relative weight and risk of breast cancer among premenopausal women. Am J Epidemiol 1985;122:731-40.
86#1254	1986	Lipnick RJ	Breast ca	Oral contraceptives	Single	1	N	3		Lipnick RJ, Buring JE, Hennekens CH, et al. Oral contraceptives and breast cancer. A prospective cohort study. JAMA 1986;255:58-61.
86#1254	1986	Lipnick RJ	Breast ca	Oral contraceptives	Single	1.5	N	1		Lipnick RJ, Buring JE, Hennekens CH, et al. Oral contraceptives and breast cancer. A prospective cohort study. JAMA 1986;255:58-61.
86#1255	1986	Pathak DR	Breast ca	Parity	Single	0.68	0.51-0.90	5		Pathak DR, Speizer FE, Willett WC, Rosner B, Lipnick RJ. Parity and breast cancer risk: possible effect on age at diagnosis. Int J Cancer 1986;37:21-5.
86#1257	1986	Colditz GA	CVD	Family hx	Single	2.8	1.8-4.3	1		Colditz GA, Stampfer MJ, Willett WC, Rosner B, Speizer FE, Hennekens CH. A prospective study of parental history of myocardial infarction and coronary heart disease in women. Am J Epidemiol 1986;123:48-58.
87#1242	1987	Willett WC	Breast ca	Alcohol	Single	1.6	1.3-2.0	1		Willett WC, Stampfer MJ, Colditz GA, Rosner BA, Hennekens CH, Speizer FE. Moderate alcohol consumption and the risk of breast cancer. N Engl J Med 1987;316:1174-80.
87#1243	1987	Willett WC	Breast ca	Fat	Single	0.82	0.64-1.05	3		Willett WC, Stampfer MJ, Colditz GA, Rosner BA, Hennekens CH, Speizer FE. Dietary fat and the risk of breast cancer. N Engl J Med 1987;316:22-8.
87#1244	1987	Colditz GA	CVD	Menopause	Single	1.2	0.8-1.8	3		Colditz GA, Willett WC, Stampfer MJ, Rosner B, Speizer FE, Hennekens CH. Menopause and the risk of coronary heart disease in women. N Engl J Med 1987;316:1105-10.
87#1244	1987	Colditz GA	CVD	Menopause	Single	2.2	1.2-4.2	1		Colditz GA, Willett WC, Stampfer MJ, Rosner B, Speizer FE, Hennekens CH. Menopause and the risk of coronary heart disease in women. N Engl J Med 1987;316:1105-10.
87#1245	1987	Buring JE	Breast ca	Postmenopausal hormones	Single	1.1	0.8-1.4	3		Buring JE, Hennekens CH, Lipnick RJ, et al. A prospective cohort study of postmenopausal hormone use and risk of breast cancer in US women. Am J Epidemiol 1987;125:939-47.
87#1247	1987	Colditz GA	CVD	Menarche	Single	1.3	N	2		Colditz GA, Willett WC, Stampfer MJ, Rosner B, Speizer FE, Hennekens CH. A prospective study of age at menarche, parity, age at first birth, and coronary heart disease in women. Am J Epidemiol 1987;126:861-70.
87#1247	1987	Colditz GA	CVD	Parity	Single	1.2	0.8-1.8	2		Colditz GA, Willett WC, Stampfer MJ, Rosner B, Speizer FE, Hennekens CH. A prospective study of age at menarche, parity, age at first birth, and coronary heart disease in women. Am J Epidemiol 1987;126:861-70.
87#1249	1987	Green A	Breast ca	Hair dyes	Single	1.1	0.9-1.2	3		Green A, Willett WC, Colditz GA, et al. Use of permanent hair dyes and risk of breast cancer. J Natl Cancer Inst 1987;79:253-7.
87#1251	1987	Willett WC	CVD	Smoking	Single	*	*	*		Willett WC, Green A, Stampfer MJ, et al. Relative and absolute excess risks of coronary heart disease among women who smoke cigarettes. N Engl J Med 1987;317:1303-9.
88#1231	1988	Romieu I	Weight	Diet	Single	*	*	*		Romieu I, Willett WC, Stampfer MJ, et al. Energy intake and other determinants of relative weight. Am J Clin Nutr 1988;47:406-12.
88#1234	1988	Bain C	Skin ca	Moles	Single	2.2	1.2-4.0	1		Bain C, Colditz GA, Willett WC, et al. Self-reports of mole counts and cutaneous malignant melanoma in women: methodological issues and risk of disease. Am J Epidemiol 1988;127:703-12.
88#1235	1988	Colditz GA	CVD	Smoking	Single	3.7	2.7-5.1	1		Colditz GA, Bonita R, Stampfer MJ, et al. Cigarette smoking and risk of stroke in middle-aged women. N Engl J Med 1988;318:937-41.
88#1237	1988	Stampfer MJ	CVD	Alcohol	Single	0.4	0.2-0.8	5		Stampfer MJ, Colditz GA, Willett WC, Speizer FE, Hennekens CH. A prospective study of moderate alcohol consumption and the risk of coronary disease and stroke in women. N Engl J Med 1988;319:267-73.
88#1237	1988	Stampfer MJ	CVD	Alcohol	Single	0.3	0.1-0.7	5		Stampfer MJ, Colditz GA, Willett WC, Speizer FE, Hennekens CH. A prospective study of moderate alcohol consumption and the risk of coronary disease and stroke in women. N Engl J Med 1988;319:267-73.
88#1237	1988	Stampfer MJ	CVD	Alcohol	Single	3.7	1.0-13.8	1		Stampfer MJ, Colditz GA, Willett WC, Speizer FE, Hennekens CH. A prospective study of moderate alcohol consumption and the risk of coronary disease and stroke in women. N Engl J Med 1988;319:267-73.
88#1238	1988	Stampfer MJ	Diabetes	Alcohol	Single	0.6	0.3-0.9	5		Stampfer MJ, Colditz GA, Willett WC, et al. A prospective study of moderate alcohol drinking and risk of diabetes in women. Am J Epidemiol 1988;128:549-58.
88#1239	1988	Hemenway D	Osteoporosis	Smoking	Single	N	N	3		Hemenway D, Colditz GA, Willett WC, Stampfer MJ, Speizer FE. Fractures and lifestyle: effect of cigarette smoking, alcohol intake, and relative weight on the risk of hip and forearm fractures in middle-aged women. Am J Public Health 1988;78:1554-8.
88#1239	1988	Hemenway D	Osteoporosis	Alcohol	Single	N	N	3		Hemenway D, Colditz GA, Willett WC, Stampfer MJ, Speizer FE. Fractures and lifestyle: effect of cigarette smoking, alcohol intake, and relative weight on the risk of hip and forearm fractures in middle-aged women. Am J Public Health 1988;78:1554-8.
88#1239	1988	Hemenway D	Osteoporosis	Weight	Single	N	N	3		Hemenway D, Colditz GA, Willett WC, Stampfer MJ, Speizer FE. Fractures and lifestyle: effect of cigarette smoking, alcohol intake, and relative weight on the risk of hip and forearm fractures in middle-aged women. Am J Public Health 1988;78:1554-8.
88#1240	1988	Stampfer MJ	CVD	Oral contraceptives	Single	0.9	0.7-1.2	3		Stampfer MJ, Willett WC, Colditz GA, Speizer FE, Hennekens CH. A prospective study of past use of oral contraceptive agents and risk of cardiovascular diseases. N Engl J Med 1988;319:1313-7.
89#1220	1989	Weinstock MA	Skin ca	Sun exposure	Single	2.2	1.2-3.8	1		Weinstock MA, Colditz GA, Willett WC, et al. Nonfamilial cutaneous melanoma incidence in women associated with sun exposure before 20 years of age. Pediatrics 1989;84:199-204.
89#1221	1989	Weinstock MA	Skin ca	Moles	Single	*	*	*		Weinstock MA, Colditz GA, Willett WC, et al. Moles and site-specific risk of nonfamilial cutaneous malignant melanoma in women. J Natl Cancer Inst 1989;81:948-52.
89#1222	1989	Fiebach NH	CVD	Hypertension	Single	3.5	2.8-4.5	1		Fiebach NH, Hebert PR, Stampfer MJ, et al. A prospective study of high blood pressure and cardiovascular disease in women. Am J Epidemiol 1989;130:646-54.
89#1222	1989	Fiebach NH	CVD	Hypertension	Single	2.6	1.8-3.5	1		Fiebach NH, Hebert PR, Stampfer MJ, et al. A prospective study of high blood pressure and cardiovascular disease in women. Am J Epidemiol 1989;130:646-54.
89#1223	1989	Witteman JC	Hypertension	Calcium	Single	0.78	0.69-0.88	5		Witteman JC, Willett WC, Stampfer MJ, et al. A prospective study of nutritional factors and hypertension among US women. Circulation 1989;80:1320-7.
89#1223	1989	Witteman JC	Hypertension	Magnesium	Single	0.77	0.67-0.88	5		Witteman JC, Willett WC, Stampfer MJ, et al. A prospective study of nutritional factors and hypertension among US women. Circulation 1989;80:1320-7.
89#1224	1989	Romieu I	Breast ca	Oral contraceptives	Single	1.07	0.97-1.19	3		Romieu I, Willett WC, Colditz GA, et al. Prospective study of oral contraceptive use and risk of breast cancer in women. J Natl Cancer Inst 1989;81:1313-21.
89#1224	1989	Romieu I	Breast ca	Oral contraceptives	Single	1.53	0.96-2.19	2		Romieu I, Willett WC, Colditz GA, et al. Prospective study of oral contraceptive use and risk of breast cancer in women. J Natl Cancer Inst 1989;81:1313-21.
89#1225	1989	Maclure KM	Gallstones	Weight	Single	6	4.0-9.0	1		Maclure KM, Hayes KC, Colditz GA, Stampfer MJ, Speizer FE, Willett WC. Weight, diet, and the risk of symptomatic gallstones in middle-aged women. N Engl J Med 1989;321:563-9.
89#1225	1989	Maclure KM	Gallstones	Diet	Single	2.1	1.4-3.3	1		Maclure KM, Hayes KC, Colditz GA, Stampfer MJ, Speizer FE, Willett WC. Weight, diet, and the risk of symptomatic gallstones in middle-aged women. N Engl J Med 1989;321:563-9.
89#1225	1989	Maclure KM	Gallstones	Alcohol	Single	0.6	0.4-0.8	5		Maclure KM, Hayes KC, Colditz GA, Stampfer MJ, Speizer FE, Willett WC. Weight, diet, and the risk of symptomatic gallstones in middle-aged women. N Engl J Med 1989;321:563-9.
89#1226	1989	London SJ	Breast ca	Smoking	Single	1.02	0.96-1.22	3		London SJ, Colditz GA, Stampfer MJ, Willett WC, Rosner BA, Speizer FE. Prospective study of smoking and the risk of breast cancer. J Natl Cancer Inst 1989;81:1625-31.
89#1228	1989	London SJ	Breast ca	Weight	Single	0.6	N	5		London SJ, Colditz GA, Stampfer MJ, Willett WC, Rosner B, Speizer FE. Prospective study of relative weight, height, and risk of breast cancer. JAMA 1989;262:2853-8.
89#1228	1989	London SJ	Breast ca	Weight	Single	N	N	3		London SJ, Colditz GA, Stampfer MJ, Willett WC, Rosner B, Speizer FE. Prospective study of relative weight, height, and risk of breast cancer. JAMA 1989;262:2853-8.
89#1228	1989	London SJ	Breast ca	Height	Single	N	N	3		London SJ, Colditz GA, Stampfer MJ, Willett WC, Rosner B, Speizer FE. Prospective study of relative weight, height, and risk of breast cancer. JAMA 1989;262:2853-8.
89#1228	1989	London SJ	Breast ca	Height	Single	*	*	*		London SJ, Colditz GA, Stampfer MJ, Willett WC, Rosner B, Speizer FE. Prospective study of relative weight, height, and risk of breast cancer. JAMA 1989;262:2853-8.
90#1202	1990	Manson JE	CVD	Weight	Single	3.3	N	1		Manson JE, Colditz GA, Stampfer MJ, et al. A prospective study of obesity and risk of coronary heart disease in women. N Engl J Med 1990;322:882-9.
90#1203	1990	Colditz GA	Weight	Weight	Single	*	*	*		Colditz GA, Willett WC, Stampfer MJ, London SJ, Segal MR, Speizer FE. Patterns of weight change and their relation to diet in a cohort of healthy women. Am J Clin Nutr 1990;51:1100-5.
90#1204	1990	Witteman JC	Hypertension	Alcohol	Single	1.9	1.6-2.2	1		Witteman JC, Willett WC, Stampfer MJ, et al. Relation of moderate alcohol consumption and risk of systemic hypertension in women. Am J Cardiol 1990;65:633-7.
90#1205	1990	Hemenway D	Osteoporosis	Environment	Single	N	N	1		Hemenway D, Colditz GA. The effect of climate on fractures and deaths due to falls among white women. Accid Anal Prev 1990;22:59-65.
90#1205	1990	Hemenway D	Falls	Environment	Single	N	N	1		Hemenway D, Colditz GA. The effect of climate on fractures and deaths due to falls among white women. Accid Anal Prev 1990;22:59-65.
90#1206	1990	London SJ	Breast ca	Breast feeding	Single	0.98	0.76-1.28	3		London SJ, Colditz GA, Stampfer MJ, et al. Lactation and risk of breast cancer in a cohort of US women. Am J Epidemiol 1990;132:17-26.
90#1209	1990	Hernandez-Avila M	Rheumatoid arthritis	Oral contraceptives	Single	1	0.7-1.3	3		Hernandez-Avila M, Liang MH, Willett WC, et al. Exogenous sex hormones and the risk of rheumatoid arthritis. Arthritis Rheum 1990;33:947-53.
90#1209	1990	Hernandez-Avila M	Rheumatoid arthritis	Postmenopausal hormones	Single	1.3	0.9-2.0	2		Hernandez-Avila M, Liang MH, Willett WC, et al. Exogenous sex hormones and the risk of rheumatoid arthritis. Arthritis Rheum 1990;33:947-53.
90#1209	1990	Hernandez-Avila M	Rheumatoid arthritis	Postmenopausal hormones	Single	0.7	0.5-1.2	3		Hernandez-Avila M, Liang MH, Willett WC, et al. Exogenous sex hormones and the risk of rheumatoid arthritis. Arthritis Rheum 1990;33:947-53.
90#1210	1990	Hernandez Avila M	Rheumatoid arthritis	Menarche	Single	1.9	0.9-2.4	2		Hernandez Avila M, Liang MH, Willett WC, et al. Reproductive factors, smoking, and the risk for rheumatoid arthritis. Epidemiology 1990;1:285-91.
90#1210	1990	Hernandez Avila M	Rheumatoid arthritis	Menarche	Single	1.9	0.9-2.4	2		Hernandez Avila M, Liang MH, Willett WC, et al. Reproductive factors, smoking, and the risk for rheumatoid arthritis. Epidemiology 1990;1:285-91.
90#1210	1990	Hernandez Avila M	Rheumatoid arthritis	Smoking	Single	1.3	0.9-2.1	2		Hernandez Avila M, Liang MH, Willett WC, et al. Reproductive factors, smoking, and the risk for rheumatoid arthritis. Epidemiology 1990;1:285-91.
90#1211	1990	Colditz GA	Diabetes	Weight	Single	*	*	*		Colditz GA, Willett WC, Stampfer MJ, et al. Weight as a risk factor for clinical diabetes in women. Am J Epidemiol 1990;132:501-13.
90#1212	1990	Hunter DJ	Breast ca	Trace elements	Single	1.1	0.70-1.72	3		Hunter DJ, Morris JS, Stampfer MJ, Colditz GA, Speizer FE, Willett WC. A prospective study of selenium status and breast cancer risk. JAMA 1990;264:1128-31.
90#1214	1990	Stampfer MJ	CVD	Oral contraceptives	Single	1.01	0.91-1.13	3		Stampfer MJ, Willett WC, Colditz GA, Speizer FE, Hennekens CH. Past use of oral contraceptives and cardiovascular disease: a meta-analysis in the context of the Nurses' Health Study. Am J Obstet Gynecol 1990;163:285-91.
90#1215	1990	Hunter DJ	Skin ca	Demographics	Single	2.12	1.54-2.92	1		Hunter DJ, Colditz GA, Stampfer MJ, Rosner B, Willett WC, Speizer FE. Risk factors for basal cell carcinoma in a prospective cohort of women. Ann Epidemiol 1990;1:13-23.
90#1215	1990	Hunter DJ	Skin ca	Hair color	Single	2.45	1.89-3.19	1		Hunter DJ, Colditz GA, Stampfer MJ, Rosner B, Willett WC, Speizer FE. Risk factors for basal cell carcinoma in a prospective cohort of women. Ann Epidemiol 1990;1:13-23.
90#1216	1990	Maclure KM	Gallstones	Fat	Single	0.6	0.4-0.9	5		Maclure KM, Hayes KC, Colditz GA, Stampfer MJ, Willett WC. Dietary predictors of symptom-associated gallstones in middle-aged women. Am J Clin Nutr 1990;52:916-22.
90#1216	1990	Maclure KM	Gallstones	Protein	Single	0.7	0.6-0.9	5		Maclure KM, Hayes KC, Colditz GA, Stampfer MJ, Willett WC. Dietary predictors of symptom-associated gallstones in middle-aged women. Am J Clin Nutr 1990;52:916-22.
90#1217	1990	Colditz GA	Breast ca	Postmenopausal hormones	Single	0.98	0.81-1.18	3		Colditz GA, Stampfer MJ, Willett WC, Hennekens CH, Rosner B, Speizer FE. Prospective study of estrogen replacement therapy and risk of breast cancer in postmenopausal women. JAMA 1990;264:2648-53.
90#1217	1990	Colditz GA	Breast ca	Postmenopausal hormones	Single	1.36	1.11-1.67	1		Colditz GA, Stampfer MJ, Willett WC, Hennekens CH, Rosner B, Speizer FE. Prospective study of estrogen replacement therapy and risk of breast cancer in postmenopausal women. JAMA 1990;264:2648-53.
90#1218	1990	Willett WC	Colorectal ca	Fat	Single	1.89	1.13-3.15	1		Willett WC, Stampfer MJ, Colditz GA, Rosner BA, Speizer FE. Relation of meat, fat, and fiber intake to the risk of colon cancer in a prospective study among women. N Engl J Med 1990;323:1664-72.
90#1218	1990	Willett WC	Colorectal ca	Meat	Single	2.49	1.24-5.03	1		Willett WC, Stampfer MJ, Colditz GA, Rosner BA, Speizer FE. Relation of meat, fat, and fiber intake to the risk of colon cancer in a prospective study among women. N Engl J Med 1990;323:1664-72.
90#1218	1990	Willett WC	Colorectal ca	Fiber	Single	*	*	*		Willett WC, Stampfer MJ, Colditz GA, Rosner BA, Speizer FE. Relation of meat, fat, and fiber intake to the risk of colon cancer in a prospective study among women. N Engl J Med 1990;323:1664-72.
90#1219	1990	Romieu I	Breast ca	Oral contraceptives	Pooled	1.72	1.36-2.19	1		Romieu I, Berlin JA, Colditz G. Oral contraceptives and breast cancer. Review and meta-analysis. Cancer 1990;66:2253-63.
91#1191	1991	Chute CG	Colorectal ca	Weight	Single	1.5	0.8-2.7	2		Chute CG, Willett WC, Colditz GA, et al. A prospective study of body mass, height, and smoking on the risk of colorectal cancer in women. Cancer Causes Control 1991;2:117-24.
91#1191	1991	Chute CG	Colorectal ca	Height	Single	1.6	1.1-2.5	1		Chute CG, Willett WC, Colditz GA, et al. A prospective study of body mass, height, and smoking on the risk of colorectal cancer in women. Cancer Causes Control 1991;2:117-24.
91#1191	1991	Chute CG	Colorectal ca	Smoking	Single	N	N	3		Chute CG, Willett WC, Colditz GA, et al. A prospective study of body mass, height, and smoking on the risk of colorectal cancer in women. Cancer Causes Control 1991;2:117-24.
91#1192	1991	Colditz GA	Diet	Alcohol	Single	N	N	1		Colditz GA, Giovannucci E, Rimm EB, et al. Alcohol intake in relation to diet and obesity in women and men. Am J Clin Nutr 1991;54:49-55.
91#1192	1991	Colditz GA	Diet	Alcohol	Single	*	*	*		Colditz GA, Giovannucci E, Rimm EB, et al. Alcohol intake in relation to diet and obesity in women and men. Am J Clin Nutr 1991;54:49-55.
91#1194	1991	Manson JE	CVD	Diabetes	Single	6.3	4.6-8.6	1		Manson JE, Colditz GA, Stampfer MJ, et al. A prospective study of maturity-onset diabetes mellitus and risk of coronary heart disease and stroke in women. Arch Intern Med 1991;151:1141-7.
91#1194	1991	Manson JE	Mortality	Diabetes	Single	3	2.5-3.7	1		Manson JE, Colditz GA, Stampfer MJ, et al. A prospective study of maturity-onset diabetes mellitus and risk of coronary heart disease and stroke in women. Arch Intern Med 1991;151:1141-7.
91#1195	1991	Manson JE	CVD	NSAIDs	Single	0.75	0.58-0.99	5		Manson JE, Stampfer MJ, Colditz GA, et al. A prospective study of aspirin use and primary prevention of cardiovascular disease in women. JAMA 1991;266:521-7.
91#1196	1991	Chute CG	Colorectal ca	Parity	Single	1.1	0.6-1.9	3		Chute CG, Willett WC, Colditz GA, Stampfer MJ, Rosner B, Speizer FE. A prospective study of reproductive history and exogenous estrogens on the risk of colorectal cancer in women. Epidemiology 1991;2:201-7.
91#1196	1991	Chute CG	Colorectal ca	Postmenopausal hormones	Single	0.5	0.3-1.0	4		Chute CG, Willett WC, Colditz GA, Stampfer MJ, Rosner B, Speizer FE. A prospective study of reproductive history and exogenous estrogens on the risk of colorectal cancer in women. Epidemiology 1991;2:201-7.
91#1197	1991	Hernandez-Avila M	Osteoporosis	Caffeine	Single	2.95	1.18-7.38	1		Hernandez-Avila M, Colditz GA, Stampfer MJ, Rosner B, Speizer FE, Willett WC. Caffeine, moderate alcohol intake, and risk of fractures of the hip and forearm in middle-aged women. Am J Clin Nutr 1991;54:157-63.
91#1197	1991	Hernandez-Avila M	Osteoporosis	Alcohol	Single	2.33	1.18-4.57	1		Hernandez-Avila M, Colditz GA, Stampfer MJ, Rosner B, Speizer FE, Willett WC. Caffeine, moderate alcohol intake, and risk of fractures of the hip and forearm in middle-aged women. Am J Clin Nutr 1991;54:157-63.
91#1197	1991	Hernandez-Avila M	Osteoporosis	Alcohol	Single	1.38	1.09-1.74	1		Hernandez-Avila M, Colditz GA, Stampfer MJ, Rosner B, Speizer FE, Willett WC. Caffeine, moderate alcohol intake, and risk of fractures of the hip and forearm in middle-aged women. Am J Clin Nutr 1991;54:157-63.
91#1198	1991	Stampfer MJ	CVD	Postmenopausal hormones	Single	0.56	0.40-0.80	5		Stampfer MJ, Colditz GA, Willett WC, et al. Postmenopausal estrogen therapy and cardiovascular disease. Ten-year follow-up from the nurses' health study. N Engl J Med 1991;325:756-62.
91#1199	1991	Manson JE	Diabetes	Exercise	Single	0.84	N	5		Manson JE, Rimm EB, Stampfer MJ, et al. Physical activity and incidence of non-insulin-dependent diabetes mellitus in women. Lancet 1991;338:774-8.
91#1200	1991	Weinstock MA	Skin ca	Sun exposure	Single	6.4	1.7-23.8	1		Weinstock MA, Colditz GA, Willett WC, et al. Melanoma and the sun: the effect of swimsuits and a "healthy" tan on the risk of nonfamilial malignant melanoma in women. Am J Epidemiol 1991;134:462-70.
91#1200	1991	Weinstock MA	Skin ca	Sun exposure	Single	0.3	0.1-1.0	4		Weinstock MA, Colditz GA, Willett WC, et al. Melanoma and the sun: the effect of swimsuits and a "healthy" tan on the risk of nonfamilial malignant melanoma in women. Am J Epidemiol 1991;134:462-70.
91#1201	1991	Colditz GA	Breast ca	Birth	Single	1.11	0.89-1.37	2		Colditz GA, Willett WC, Stampfer MJ, Hennekens CH, Rosner B, Speizer FE. Parental age at birth and risk of breast cancer in daughters: a prospective study among US women. Cancer Causes Control 1991;2:31-6.
91#1201	1991	Colditz GA	Breast ca	Birth	Single	N	N	3		Colditz GA, Willett WC, Stampfer MJ, Hennekens CH, Rosner B, Speizer FE. Parental age at birth and risk of breast cancer in daughters: a prospective study among US women. Cancer Causes Control 1991;2:31-6.
92#1174	1992	London SJ	Breast ca	Benign breast disease	Single	5.9	2.9-13.2	1		London SJ, Connolly JL, Schnitt SJ, Colditz GA. A prospective study of benign breast disease and the risk of breast cancer. JAMA 1992;267:941-4.
92#1176	1992	Colditz GA	Diabetes	Fat	Single	0.61	N	5		Colditz GA, Manson JE, Stampfer MJ, Rosner B, Willett WC, Speizer FE. Diet and risk of clinical diabetes in women. Am J Clin Nutr 1992;55:1018-23.
92#1176	1992	Colditz GA	Diabetes	Potassium	Single	0.62	N	5		Colditz GA, Manson JE, Stampfer MJ, Rosner B, Willett WC, Speizer FE. Diet and risk of clinical diabetes in women. Am J Clin Nutr 1992;55:1018-23.
92#1176	1992	Colditz GA	Diabetes	Calcium	Single	0.7	N	5		Colditz GA, Manson JE, Stampfer MJ, Rosner B, Willett WC, Speizer FE. Diet and risk of clinical diabetes in women. Am J Clin Nutr 1992;55:1018-23.
92#1176	1992	Colditz GA	Diabetes	Magnesium	Single	0.68	N	5		Colditz GA, Manson JE, Stampfer MJ, Rosner B, Willett WC, Speizer FE. Diet and risk of clinical diabetes in women. Am J Clin Nutr 1992;55:1018-23.
92#1177	1992	Stampfer MJ	Gallstones	Weight	Single	*	*	*		Stampfer MJ, Maclure KM, Colditz GA, Manson JE, Willett WC. Risk of symptomatic gallstones in women with severe obesity. Am J Clin Nutr 1992;55:652-8.
92#1177	1992	Stampfer MJ	Gallstones	Smoking	Single	1.5	1.2-1.9	1		Stampfer MJ, Maclure KM, Colditz GA, Manson JE, Willett WC. Risk of symptomatic gallstones in women with severe obesity. Am J Clin Nutr 1992;55:652-8.
92#1177	1992	Stampfer MJ	Gallstones	Smoking	Single	1.5	1.2-1.9	1		Stampfer MJ, Maclure KM, Colditz GA, Manson JE, Willett WC. Risk of symptomatic gallstones in women with severe obesity. Am J Clin Nutr 1992;55:652-8.
92#1178	1992	Hunter DJ	Skin ca	Diet	Single	1.28	1.02-1.60	1		Hunter DJ, Colditz GA, Stampfer MJ, Rosner B, Willett WC, Speizer FE. Diet and risk of basal cell carcinoma of the skin in a prospective cohort of women. Ann Epidemiol 1992;2:231-9.
92#1179	1992	Hankinson SE	Cataract	Carotenoids	Single	0.61	0.45-0.81	5		Hankinson SE, Stampfer MJ, Seddon JM, et al. Nutrient intake and cataract extraction in women: a prospective study. BMJ 1992;305:335-9.
92#1179	1992	Hankinson SE	Cataract	Vitamin C	Single	0.55	0.32-0.96	5		Hankinson SE, Stampfer MJ, Seddon JM, et al. Nutrient intake and cataract extraction in women: a prospective study. BMJ 1992;305:335-9.
92#1180	1992	Manson JE	Diabetes	Parity	Single	0.95	0.75-1.19	3		Manson JE, Rimm EB, Colditz GA, et al. Parity and incidence of non-insulin-dependent diabetes mellitus. Am J Med 1992;93:13-8.
92#1182	1992	Hankinson SE	Cataract	Smoking	Single	1.63	1.18-2.26	1		Hankinson SE, Willett WC, Colditz GA, et al. A prospective study of cigarette smoking and risk of cataract surgery in women. JAMA 1992;268:994-8.
92#1183	1992	Colditz GA	Breast ca	Postmenopausal hormones	Single	0.91	0.78-1.07	3		Colditz GA, Stampfer MJ, Willett WC, et al. Type of postmenopausal hormone use and risk of breast cancer: 12-year follow-up from the Nurses' Health Study. Cancer Causes Control 1992;3:433-9.
92#1183	1992	Colditz GA	Breast ca	Postmenopausal hormones	Single	1.33	1.12-1.57	1		Colditz GA, Stampfer MJ, Willett WC, et al. Type of postmenopausal hormone use and risk of breast cancer: 12-year follow-up from the Nurses' Health Study. Cancer Causes Control 1992;3:433-9.
92#1183	1992	Colditz GA	Breast ca	Postmenopausal hormones	Single	2.52	0.66-9.63	1		Colditz GA, Stampfer MJ, Willett WC, et al. Type of postmenopausal hormone use and risk of breast cancer: 12-year follow-up from the Nurses' Health Study. Cancer Causes Control 1992;3:433-9.
92#1183	1992	Colditz GA	Breast ca	Postmenopausal hormones	Single	1.54	0.99-2.39	1		Colditz GA, Stampfer MJ, Willett WC, et al. Type of postmenopausal hormone use and risk of breast cancer: 12-year follow-up from the Nurses' Health Study. Cancer Causes Control 1992;3:433-9.
92#1185	1992	Hankinson SE	Ovarian ca	Oral contraceptives	Pooled	0.64	0.57-0.73	5		Hankinson SE, Colditz GA, Hunter DJ, Spencer TL, Rosner B, Stampfer MJ. A quantitative assessment of oral contraceptive use and risk of ovarian cancer. Obstet Gynecol 1992;80:708-14.
92#1186	1992	Willett WC	Breast ca	Fat	Single	0.9	0.77-1.07	3		Willett WC, Hunter DJ, Stampfer MJ, et al. Dietary fat and fiber in relation to risk of breast cancer. An 8-year follow-up. JAMA 1992;268:2037-44.
92#1186	1992	Willett WC	Breast ca	Fiber	Single	1.02	N	3		Willett WC, Hunter DJ, Stampfer MJ, et al. Dietary fat and fiber in relation to risk of breast cancer. An 8-year follow-up. JAMA 1992;268:2037-44.
92#1187	1992	Manson JE	Diabetes	Postmenopausal hormones	Single	0.8	0.67-0.96	5		Manson JE, Rimm EB, Colditz GA, et al. A prospective study of postmenopausal estrogen therapy and subsequent incidence of non-insulin-dependent diabetes mellitus. Ann Epidemiol 1992;2:665-73.
92#1187	1992	Manson JE	Diabetes	Postmenopausal hormones	Single	1.07	0.93-1.23	3		Manson JE, Rimm EB, Colditz GA, et al. A prospective study of postmenopausal estrogen therapy and subsequent incidence of non-insulin-dependent diabetes mellitus. Ann Epidemiol 1992;2:665-73.
92#1188	1992	Rimm EB	Diabetes	Oral contraceptives	Single	1.1	0.91-1.21	2		Rimm EB, Manson JE, Stampfer MJ, et al. Oral contraceptive use and the risk of type 2 (non-insulin-dependent) diabetes mellitus in a large prospective study of women. Diabetologia 1992;35:967-72.
92#1188	1992	Rimm EB	Diabetes	Oral contraceptives	Single	0.86	0.46-1.61	3		Rimm EB, Manson JE, Stampfer MJ, et al. Oral contraceptive use and the risk of type 2 (non-insulin-dependent) diabetes mellitus in a large prospective study of women. Diabetologia 1992;35:967-72.
93#1157	1993	Kawachi I	CVD	Smoking	Single	2.58	2.08-3.19	1		Kawachi I, Colditz GA, Stampfer MJ, et al. Smoking cessation and decreased risk of stroke in women. JAMA 1993;269:232-6.
93#1157	1993	Kawachi I	CVD	Smoking	Single	1.34	1.04-1.73	1		Kawachi I, Colditz GA, Stampfer MJ, et al. Smoking cessation and decreased risk of stroke in women. JAMA 1993;269:232-6.
93#1158	1993	Rimm EB	Diabetes	Smoking	Single	*	*	*		Rimm EB, Manson JE, Stampfer MJ, et al. Cigarette smoking and the risk of diabetes in women. Am J Public Health 1993;83:211-4.
93#1159	1993	Hemenway D	Mental health	Smoking	Single	*	*	*		Hemenway D, Solnick SJ, Colditz GA. Smoking and suicide among nurses. Am J Public Health 1993;83:249-51.
93#1161	1993	Willett WC	CVD	Fat	Single	1.5	1.12-2.00	1		Willett WC, Stampfer MJ, Manson JE, et al. Intake of trans fatty acids and risk of coronary heart disease among women. Lancet 1993;341:581-5.
93#1163	1993	Hankinson SE	Cataract	NSAIDs	Single	1.31	0.94-1.80	2		Hankinson SE, Seddon JM, Colditz GA, et al. A prospective study of aspirin use and cataract extraction in women. Arch Ophthalmol 1993;111:503-8.
93#1164	1993	Stampfer MJ	CVD	Vitamin E	Single	0.66	0.50-0.87	5		Stampfer MJ, Hennekens CH, Manson JE, Colditz GA, Rosner B, Willett WC. Vitamin E consumption and the risk of coronary disease in women. N Engl J Med 1993;328:1444-9.
93#1165	1993	Giovannucci E	Colorectal adenoma	Folate	Single	0.66	0.46-0.95	5		Giovannucci E, Stampfer MJ, Colditz GA, et al. Folate, methionine, and alcohol intake and risk of colorectal adenoma. J Natl Cancer Inst 1993;85:875-84.
93#1165	1993	Giovannucci E	Colorectal adenoma	Alcohol	Single	1.84	1.19-2.86	1		Giovannucci E, Stampfer MJ, Colditz GA, et al. Folate, methionine, and alcohol intake and risk of colorectal adenoma. J Natl Cancer Inst 1993;85:875-84.
93#1165	1993	Giovannucci E	Colorectal adenoma	Methionine	Pooled	0.62	0.46-0.85	5		Giovannucci E, Stampfer MJ, Colditz GA, et al. Folate, methionine, and alcohol intake and risk of colorectal adenoma. J Natl Cancer Inst 1993;85:875-84.
93#1166	1993	Hunter DJ	Breast ca	Vitamin C	Single	1.03	0.87-1.21	3		Hunter DJ, Manson JE, Colditz GA, et al. A prospective study of the intake of vitamins C, E, and A and the risk of breast cancer. N Engl J Med 1993;329:234-40.
93#1166	1993	Hunter DJ	Breast ca	Vitamin E	Single	0.99	0.83-1.19	3		Hunter DJ, Manson JE, Colditz GA, et al. A prospective study of the intake of vitamins C, E, and A and the risk of breast cancer. N Engl J Med 1993;329:234-40.
93#1166	1993	Hunter DJ	Breast ca	Vitamin A	Single	0.84	0.71-0.98	5		Hunter DJ, Manson JE, Colditz GA, et al. A prospective study of the intake of vitamins C, E, and A and the risk of breast cancer. N Engl J Med 1993;329:234-40.
93#1167	1993	Colditz GA	Breast ca	Family hx	Single	2.1	1.6-2.8	1		Colditz GA, Willett WC, Hunter DJ, et al. Family history, age, and risk of breast cancer. Prospective data from the Nurses' Health Study. JAMA 1993;270:338-43.
93#1167	1993	Colditz GA	Breast ca	Family hx	Single	2.3	1.6-3.4	1		Colditz GA, Willett WC, Hunter DJ, et al. Family history, age, and risk of breast cancer. Prospective data from the Nurses' Health Study. JAMA 1993;270:338-43.
93#1170	1993	Shimakawa T	Diabetes	Diet	Single	*	*	*		Shimakawa T, Herrera-Acena MG, Colditz GA, et al. Comparison of diets of diabetic and nondiabetic women. Diabetes Care 1993;16:1356-62.
93#1171	1993	Kawachi I	Mortality	Smoking	Single	1.87	1.65-2.13	1		Kawachi I, Colditz GA, Stampfer MJ, et al. Smoking cessation in relation to total mortality rates in women. A prospective cohort study. Ann Intern Med 1993;119:992-1000.
93#1171	1993	Kawachi I	Mortality	Smoking	Single	1.29	1.14-1.46	1		Kawachi I, Colditz GA, Stampfer MJ, et al. Smoking cessation in relation to total mortality rates in women. A prospective cohort study. Ann Intern Med 1993;119:992-1000.
93#1172	1993	Hankinson SE	Ovarian ca	Contraception	Single	0.33	0.16-0.64	5		Hankinson SE, Hunter DJ, Colditz GA, et al. Tubal ligation, hysterectomy, and risk of ovarian cancer. A prospective study. JAMA 1993;270:2813-8.
93#1172	1993	Hankinson SE	Ovarian ca	Hysterectomy	Single	0.67	0.45-1.00	4		Hankinson SE, Hunter DJ, Colditz GA, et al. Tubal ligation, hysterectomy, and risk of ovarian cancer. A prospective study. JAMA 1993;270:2813-8.
94#1146	1994	Giovannucci E	Colorectal adenoma	Smoking	Single	1.45	1.25-1.68	1		Giovannucci E, Colditz GA, Stampfer MJ, et al. A prospective study of cigarette smoking and risk of colorectal adenoma and colorectal cancer in U.S. women. J Natl Cancer Inst 1994;86:192-9.
94#1146	1994	Giovannucci E	Colorectal ca	Smoking	Single	2	1.14-3.49	1		Giovannucci E, Colditz GA, Stampfer MJ, et al. A prospective study of cigarette smoking and risk of colorectal adenoma and colorectal cancer in U.S. women. J Natl Cancer Inst 1994;86:192-9.
94#1147	1994	Grodstein F	Gallstones	Postmenopausal hormones	Single	2.1	1.9-2.4	1		Grodstein F, Colditz GA, Stampfer MJ. Postmenopausal hormone use and cholecystectomy in a large prospective study. Obstet Gynecol 1994;83:5-11.
94#1148	1994	Kampman E	Colorectal adenoma	Calcium	Single	1.17	0.81-1.69	3		Kampman E, Giovannucci E, van 't Veer P, et al. Calcium, vitamin D, dairy foods, and the occurrence of colorectal adenomas among men and women in two prospective studies. Am J Epidemiol 1994;139:16-29.
94#1148	1994	Kampman E	Colorectal adenoma	Vitamin D	Single	1.04	0.65-1.67	3		Kampman E, Giovannucci E, van 't Veer P, et al. Calcium, vitamin D, dairy foods, and the occurrence of colorectal adenomas among men and women in two prospective studies. Am J Epidemiol 1994;139:16-29.
94#1150	1994	Kawachi I	CVD	Smoking	Single	4.23	3.60-4.96	1		Kawachi I, Colditz GA, Stampfer MJ, et al. Smoking cessation and time course of decreased risks of coronary heart disease in middle-aged women. Arch Intern Med 1994;154:169-75.
94#1150	1994	Kawachi I	CVD	Smoking	Single	1.48	1.22-1.97	1		Kawachi I, Colditz GA, Stampfer MJ, et al. Smoking cessation and time course of decreased risks of coronary heart disease in middle-aged women. Arch Intern Med 1994;154:169-75.
94#1151	1994	Colditz GA	Mortality	Oral contraceptives	Single	0.93	0.85-1.01	3		Colditz GA. Oral contraceptive use and mortality during 12 years of follow-up: the Nurses' Health Study. Ann Intern Med 1994;120:821-6.
94#1148	1994	Kampman E	Colorectal adenoma	Vitamin D	Single	0.68	0.41-1.13	4		Kampman E, Giovannucci E, van 't Veer P, et al. Calcium, vitamin D, dairy foods, and the occurrence of colorectal adenomas among men and women in two prospective studies. Am J Epidemiol 1994;139:16-29.
94#1152	1994	Rosner B	Breast ca	Birth	Single	*	*	*		Rosner B, Colditz GA, Willett WC. Reproductive risk factors in a prospective study of breast cancer: the Nurses' Health Study. Am J Epidemiol 1994;139:819-35.
94#1152	1994	Rosner B	Breast ca	Birth	Single	*	*	*		Rosner B, Colditz GA, Willett WC. Reproductive risk factors in a prospective study of breast cancer: the Nurses' Health Study. Am J Epidemiol 1994;139:819-35.
94#1153	1994	Kawachi I	Mortality	Contraception	Pooled	*	*	*		Kawachi I, Colditz GA, Hankinson S. Long-term benefits and risks of alternative methods of fertility control in the United States. Contraception 1994;50:1-16.
94#1153	1994	Kawachi I	Mortality	Contraception	Pooled	*	*	*		Kawachi I, Colditz GA, Hankinson S. Long-term benefits and risks of alternative methods of fertility control in the United States. Contraception 1994;50:1-16.
94#1153	1994	Kawachi I	Mortality	Contraception	Pooled	*	*	*		Kawachi I, Colditz GA, Hankinson S. Long-term benefits and risks of alternative methods of fertility control in the United States. Contraception 1994;50:1-16.
94#1155	1994	Grodstein F	Blood disease	Hair dyes	Single	0.9	0.7-1.2	3		Grodstein F, Hennekens CH, Colditz GA, Hunter DJ, Stampfer MJ. A prospective study of permanent hair dye use and hematopoietic cancer. J Natl Cancer Inst 1994;86:1466-70.
94#1156	1994	Fuchs CS	Colorectal ca	Family hx	Pooled	1.72	1.34-2.19	1		Fuchs CS, Giovannucci EL, Colditz GA, Hunter DJ, Speizer FE, Willett WC. A prospective study of family history and the risk of colorectal cancer. N Engl J Med 1994;331:1669-74.
95#1122	1995	Willett WC	CVD	Weight	Single	3.56	2.96-4.29	1		Willett WC, Manson JE, Stampfer MJ, et al. Weight, weight change, and coronary heart disease in women. Risk within the 'normal' weight range. JAMA 1995;273:461-5.
95#1122	1995	Willett WC	CVD	Weight	Single	2.65	2.17-3.22	1		Willett WC, Manson JE, Stampfer MJ, et al. Weight, weight change, and coronary heart disease in women. Risk within the 'normal' weight range. JAMA 1995;273:461-5.
95#1123	1995	Sanchez-Guerrero J	SLE	Postmenopausal hormones	Single	2.5	1.2-5.0	1		Sanchez-Guerrero J, Liang MH, Karlson EW, Hunter DJ, Colditz GA. Postmenopausal estrogen therapy and the risk for developing systemic lupus erythematosus. Ann Intern Med 1995;122:430-3.
95#1124	1995	Colditz GA	Diabetes	Weight	Single	2.7	2.1-3.3	1		Colditz GA, Willett WC, Rotnitzky A, Manson JE. Weight gain as a risk factor for clinical diabetes mellitus in women. Ann Intern Med 1995;122:481-6.
95#1125	1995	Troisi RJ	Weight	Postmenopausal hormones	Single	N	N	5		Troisi RJ, Wolf AM, Mason JE, Klingler KM, Colditz GA. Relation of body fat distribution to reproductive factors in pre- and postmenopausal women. Obes Res 1995;3:143-51.
95#1125	1995	Troisi RJ	Weight	Menarche	Single	*	*	*		Troisi RJ, Wolf AM, Mason JE, Klingler KM, Colditz GA. Relation of body fat distribution to reproductive factors in pre- and postmenopausal women. Obes Res 1995;3:143-51.
95#1125	1995	Troisi RJ	Weight	Parity	Single	*	*	*		Troisi RJ, Wolf AM, Mason JE, Klingler KM, Colditz GA. Relation of body fat distribution to reproductive factors in pre- and postmenopausal women. Obes Res 1995;3:143-51.
95#1125	1995	Troisi RJ	Weight	Birth	Single	*	*	*		Troisi RJ, Wolf AM, Mason JE, Klingler KM, Colditz GA. Relation of body fat distribution to reproductive factors in pre- and postmenopausal women. Obes Res 1995;3:143-51.
95#1125	1995	Troisi RJ	Weight	Breast feeding	Single	*	*	*		Troisi RJ, Wolf AM, Mason JE, Klingler KM, Colditz GA. Relation of body fat distribution to reproductive factors in pre- and postmenopausal women. Obes Res 1995;3:143-51.
95#1126	1995	Garland M	Ca	Trace elements	Single	1.44	0.97-2.13	3		Garland M, Morris JS, Stampfer MJ, et al. Prospective study of toenail selenium levels and cancer among women. J Natl Cancer Inst 1995;87:497-505.
95#1127	1995	Hankinson SE	Blood tests	Parity	Single	N	N	5		Hankinson SE, Colditz GA, Hunter DJ, et al. Reproductive factors and family history of breast cancer in relation to plasma estrogen and prolactin levels in postmenopausal women in the Nurses' Health Study (United States). Cancer Causes Control 1995;6:217-24.
95#1127	1995	Hankinson SE	Blood tests	Birth	Single	N	N	5		Hankinson SE, Colditz GA, Hunter DJ, et al. Reproductive factors and family history of breast cancer in relation to plasma estrogen and prolactin levels in postmenopausal women in the Nurses' Health Study (United States). Cancer Causes Control 1995;6:217-24.
95#1128	1995	Gliksman MD	CVD	Demographics	Single	1.13	1.02-1.24	1		Gliksman MD, Kawachi I, Hunter D, et al. Childhood socioeconomic status and risk of cardiovascular disease in middle aged US women: a prospective study. J Epidemiol Community Health 1995;49:10-5.
95#1129	1995	Colditz GA	Breast ca	Postmenopausal hormones	Single	1.41	1.15-1.74	1		Colditz GA, Hankinson SE, Hunter DJ, et al. The use of estrogens and progestins and the risk of breast cancer in postmenopausal women. N Engl J Med 1995;332:1589-93.
95#1130	1995	Troisi RJ	Asthma	Vitamin E	Single	0.74	0.50-1.10	4		Troisi RJ, Willett WC, Weiss ST, Trichopoulos D, Rosner B, Speizer FE. A prospective study of diet and adult-onset asthma. Am J Respir Crit Care Med 1995;151:1401-8.
95#1131	1995	Sanchez-Guerrero J	Connective tissue dis	Breast implants	Single	0.3	0-1.9	3		Sanchez-Guerrero J, Colditz GA, Karlson EW, Hunter DJ, Speizer FE, Liang MH. Silicone breast implants and the risk of connective-tissue diseases and symptoms. N Engl J Med 1995;332:1666-70.
95#1132	1995	Grodstein F	Skin ca	Demographics	Single	2.1	1.1-3.7	1		Grodstein F, Speizer FE, Hunter DJ. A prospective study of incident squamous cell carcinoma of the skin in the nurses' health study. J Natl Cancer Inst 1995;87:1061-6.
95#1132	1995	Grodstein F	Skin ca	Hair color	Single	2	1.1-3.7	1		Grodstein F, Speizer FE, Hunter DJ. A prospective study of incident squamous cell carcinoma of the skin in the nurses' health study. J Natl Cancer Inst 1995;87:1061-6.
95#1132	1995	Grodstein F	Skin ca	Sun exposure	Single	1.5	0.9-2.5	2		Grodstein F, Speizer FE, Hunter DJ. A prospective study of incident squamous cell carcinoma of the skin in the nurses' health study. J Natl Cancer Inst 1995;87:1061-6.
95#1132	1995	Grodstein F	Skin ca	Sun exposure	Single	2.4	1.5-4.0	1		Grodstein F, Speizer FE, Hunter DJ. A prospective study of incident squamous cell carcinoma of the skin in the nurses' health study. J Natl Cancer Inst 1995;87:1061-6.
95#1132	1995	Grodstein F	Skin ca	Smoking	Single	1.5	1.1-2.1	1		Grodstein F, Speizer FE, Hunter DJ. A prospective study of incident squamous cell carcinoma of the skin in the nurses' health study. J Natl Cancer Inst 1995;87:1061-6.
95#1133	1995	Hankinson SE	Ovarian ca	Parity	Single	0.84	0.77-0.91	5		Hankinson SE, Colditz GA, Hunter DJ, et al. A prospective study of reproductive factors and risk of epithelial ovarian cancer. Cancer 1995;76:284-90.
95#1134	1995	Manson JE	Mortality	Weight	Single	2.2	N	1		Manson JE, Willett WC, Stampfer MJ, et al. Body weight and mortality among women. N Engl J Med 1995;333:677-85.
95#1135	1995	Hankinson SE	Blood tests	Alcohol	Single	N	N	1		Hankinson SE, Willett WC, Manson JE, et al. Alcohol, height, and adiposity in relation to estrogen and prolactin levels in postmenopausal women. J Natl Cancer Inst 1995;87:1297-302.
95#1135	1995	Hankinson SE	Blood tests	Weight	Single	N	N	1		Hankinson SE, Willett WC, Manson JE, et al. Alcohol, height, and adiposity in relation to estrogen and prolactin levels in postmenopausal women. J Natl Cancer Inst 1995;87:1297-302.
95#1135	1995	Hankinson SE	Blood tests	Height	Single	N	N	3		Hankinson SE, Willett WC, Manson JE, et al. Alcohol, height, and adiposity in relation to estrogen and prolactin levels in postmenopausal women. J Natl Cancer Inst 1995;87:1297-302.
95#1136	1995	Hemenway D	Osteoporosis	Height	Single	2.4	1.42-4.02	1		Hemenway D, Feskanich D, Colditz GA. Body height and hip fracture: a cohort study of 90,000 women. Int J Epidemiol 1995;24:783-6.
95#1137	1995	Fuchs CS	Mortality	Alcohol	Single	0.83	0.74-0.93	5		Fuchs CS, Stampfer MJ, Colditz GA, et al. Alcohol consumption and mortality among women. N Engl J Med 1995;332:1245-50.
95#1139	1995	Giovannucci E	Colorectal ca	NSAIDs	Single	0.56	0.36-0.90	5		Giovannucci E, Egan KM, Hunter DJ, et al. Aspirin and the risk of colorectal cancer in women. N Engl J Med 1995;333:609-14.
95#1140	1995	Rich-Edwards JW	CVD	Height	Single	0.73	0.65-0.83	5		Rich-Edwards JW, Manson JE, Stampfer MJ, et al. Height and the risk of cardiovascular disease in women. Am J Epidemiol 1995;142:909-17.
95#1141	1995	Kawachi I	CVD	Work	Single	1.51	1.12-2.03	1		Kawachi I, Colditz GA, Stampfer MJ, et al. Prospective study of shift work and risk of coronary heart disease in women. Circulation 1995;92:3178-82.
95#1142	1995	Troisi RJ	Asthma	Menopause	Single	0.65	0.46-0.92	5		Troisi RJ, Speizer FE, Willett WC, Trichopoulos D, Rosner B. Menopause, postmenopausal estrogen preparations, and the risk of adult-onset asthma. A prospective cohort study. Am J Respir Crit Care Med 1995;152:1183-8.
95#1142	1995	Troisi RJ	Asthma	Postmenopausal hormones	Single	1.49	1.10-2.00	1		Troisi RJ, Speizer FE, Willett WC, Trichopoulos D, Rosner B. Menopause, postmenopausal estrogen preparations, and the risk of adult-onset asthma. A prospective cohort study. Am J Respir Crit Care Med 1995;152:1183-8.
95#1143	1995	Troisi RJ	Asthma	Smoking	Single	0.57	0.46-0.71	5		Troisi RJ, Speizer FE, Rosner B, Trichopoulos D, Willett WC. Cigarette smoking and incidence of chronic bronchitis and asthma in women. Chest 1995;108:1557-61.
95#1143	1995	Troisi RJ	Bronchitis	Smoking	Single	2.85	2.45-3.32	1		Troisi RJ, Speizer FE, Rosner B, Trichopoulos D, Willett WC. Cigarette smoking and incidence of chronic bronchitis and asthma in women. Chest 1995;108:1557-61.
96#1093	1996	Ascherio A	Hypertension	Magnesium	Single	N	N	5		Ascherio A, Hennekens C, Willett WC, et al. Prospective study of nutritional factors, blood pressure, and hypertension among US women. Hypertension 1996;27:1065-72.
96#1093	1996	Ascherio A	Hypertension	Fiber	Single	N	N	5		Ascherio A, Hennekens C, Willett WC, et al. Prospective study of nutritional factors, blood pressure, and hypertension among US women. Hypertension 1996;27:1065-72.
96#1094	1996	Collaborative Group	Breast ca	Oral contraceptives	Pooled	*	*	*		Breast cancer and hormonal contraceptives: further results. Collaborative Group on Hormonal Factors in Breast Cancer. Contraception 1996;54:1S-106S.
96#1095	1996	Collaborative Group	Breast ca	Oral contraceptives	Pooled	1.24	1.15-1.33	1		Breast cancer and hormonal contraceptives: collaborative reanalysis of individual data on 53 297 women with breast cancer and 100 239 women without breast cancer from 54 epidemiological studies. Lancet 1996;347:1713-27.
96#1095	1996	Collaborative Group	Breast ca	Oral contraceptives	Pooled	1.16	1.08-1.23	1		Breast cancer and hormonal contraceptives: collaborative reanalysis of individual data on 53 297 women with breast cancer and 100 239 women without breast cancer from 54 epidemiological studies. Lancet 1996;347:1713-27.
96#1095	1996	Collaborative Group	Breast ca	Oral contraceptives	Pooled	1.07	1.02-1.13	1		Breast cancer and hormonal contraceptives: collaborative reanalysis of individual data on 53 297 women with breast cancer and 100 239 women without breast cancer from 54 epidemiological studies. Lancet 1996;347:1713-27.
96#1095	1996	Collaborative Group	Breast ca	Oral contraceptives	Pooled	1.01	0.96-1.05	3		Breast cancer and hormonal contraceptives: collaborative reanalysis of individual data on 53 297 women with breast cancer and 100 239 women without breast cancer from 54 epidemiological studies. Lancet 1996;347:1713-27.
96#1095	1996	Collaborative Group	Breast ca	Oral contraceptives	Pooled	0.88	0.81-0.95	5		Breast cancer and hormonal contraceptives: collaborative reanalysis of individual data on 53 297 women with breast cancer and 100 239 women without breast cancer from 54 epidemiological studies. Lancet 1996;347:1713-27.
96#1096	1996	Colditz GA	Breast ca	Pregnancy	Single	*	*	*		Colditz GA, Rosner BA, Speizer FE. Risk factors for breast cancer according to family history of breast cancer. For the Nurses' Health Study Research Group. J Natl Cancer Inst 1996;88:365-71.
96#1096	1996	Colditz GA	Breast ca	Menarche	Single	N	N	3		Colditz GA, Rosner BA, Speizer FE. Risk factors for breast cancer according to family history of breast cancer. For the Nurses' Health Study Research Group. J Natl Cancer Inst 1996;88:365-71.
96#1096	1996	Colditz GA	Breast ca	Parity	Single	N	N	3		Colditz GA, Rosner BA, Speizer FE. Risk factors for breast cancer according to family history of breast cancer. For the Nurses' Health Study Research Group. J Natl Cancer Inst 1996;88:365-71.
96#1096	1996	Colditz GA	Breast ca	Birth	Single	N	N	3		Colditz GA, Rosner BA, Speizer FE. Risk factors for breast cancer according to family history of breast cancer. For the Nurses' Health Study Research Group. J Natl Cancer Inst 1996;88:365-71.
96#1097	1996	Curhan GC	Hypertension	Weight	Single	1.39	1.29-1.50	1		Curhan GC, Chertow GM, Willett WC, et al. Birth weight and adult hypertension and obesity in women. Circulation 1996;94:1310-5.
96#1097	1996	Curhan GC	Weight	Weight	Single	1.62	1.38-1.90	1		Curhan GC, Chertow GM, Willett WC, et al. Birth weight and adult hypertension and obesity in women. Circulation 1996;94:1310-5.
96#1098	1996	Egan KM	Breast ca	NSAIDs	Single	1.03	0.95-1.12	3		Egan KM, Stampfer MJ, Giovannucci E, Rosner BA, Colditz GA. Prospective study of regular aspirin use and the risk of breast cancer. J Natl Cancer Inst 1996;88:988-93.
96#1099	1996	Feskanich D	Osteoporosis	Protein	Single	1.22	1.04-1.43	1		Feskanich D, Willett WC, Stampfer MJ, Colditz GA. Protein consumption and bone fractures in women. Am J Epidemiol 1996;143:472-9.
96#1100	1996	Fuchs CS	Pancreatic ca	Smoking	Pooled	2.5	1.7-3.6	1		Fuchs CS, Colditz GA, Stampfer MJ, et al. A prospective study of cigarette smoking and the risk of pancreatic cancer. Arch Intern Med 1996;156:2255-60.
96#1101	1996	Garland M	Breast ca	Trace elements	Single	1.12	0.66-1.91	3		Garland M, Morris JS, Colditz GA, et al. Toenail trace element levels and breast cancer: a prospective study. Am J Epidemiol 1996;144:653-60.
96#1101	1996	Garland M	Breast ca	Trace elements	Single	0.91	0.59-1.42	3		Garland M, Morris JS, Colditz GA, et al. Toenail trace element levels and breast cancer: a prospective study. Am J Epidemiol 1996;144:653-60.
96#1101	1996	Garland M	Breast ca	Trace elements	Single	0.96	0.61-1.52	3		Garland M, Morris JS, Colditz GA, et al. Toenail trace element levels and breast cancer: a prospective study. Am J Epidemiol 1996;144:653-60.
96#1101	1996	Garland M	Breast ca	Trace elements	Single	0.89	0.56-1.40	3		Garland M, Morris JS, Colditz GA, et al. Toenail trace element levels and breast cancer: a prospective study. Am J Epidemiol 1996;144:653-60.
96#1101	1996	Garland M	Breast ca	Trace elements	Single	1.09	0.70-1.70	3		Garland M, Morris JS, Colditz GA, et al. Toenail trace element levels and breast cancer: a prospective study. Am J Epidemiol 1996;144:653-60.
96#1102	1996	Giovannucci E	Colorectal adenoma	Exercise	Single	0.57	0.30-1.08	5		Giovannucci E, Colditz GA, Stampfer MJ, Willett WC. Physical activity, obesity, and risk of colorectal adenoma in women (United States). Cancer Causes Control 1996;7:253-63.
96#1102	1996	Giovannucci E	Colorectal adenoma	Weight	Single	2.21	1.18-4.16	1		Giovannucci E, Colditz GA, Stampfer MJ, Willett WC. Physical activity, obesity, and risk of colorectal adenoma in women (United States). Cancer Causes Control 1996;7:253-63.
96#1102	1996	Giovannucci E	Colorectal adenoma	Weight	Single	1.99	0.98-4.05	1		Giovannucci E, Colditz GA, Stampfer MJ, Willett WC. Physical activity, obesity, and risk of colorectal adenoma in women (United States). Cancer Causes Control 1996;7:253-63.
96#1103	1996	Grodstein F	Dental health	Postmenopausal hormones	Single	*	*	*		Grodstein F, Colditz GA, Stampfer MJ. Post-menopausal hormone use and tooth loss: a prospective study. J Am Dent Assoc 1996;127:370-7, quiz 92.
96#1104	1996	Grodstein F	Blood disease	Oral contraceptives	Single	2.2	0.8-5.9	2		Grodstein F, Stampfer MJ, Goldhaber SZ, et al. Prospective study of exogenous hormones and risk of pulmonary embolism in women. Lancet 1996;348:983-7.
96#1104	1996	Grodstein F	Blood disease	Postmenopausal hormones	Single	2.1	1.2-38	1		Grodstein F, Stampfer MJ, Goldhaber SZ, et al. Prospective study of exogenous hormones and risk of pulmonary embolism in women. Lancet 1996;348:983-7.
96#1105	1996	Grodstein F	CVD	Postmenopausal hormones	Single	0.6	0.43-0.83	5		Grodstein F, Stampfer MJ, Manson JE, et al. Postmenopausal estrogen and progestin use and the risk of cardiovascular disease. N Engl J Med 1996;335:453-61.
96#1105	1996	Grodstein F	CVD	Postmenopausal hormones	Single	0.39	0.19-0.78	5		Grodstein F, Stampfer MJ, Manson JE, et al. Postmenopausal estrogen and progestin use and the risk of cardiovascular disease. N Engl J Med 1996;335:453-61.
96#1106	1996	Hunter DJ	Breast ca	Fat	Pooled	1.05	0.94-1.16	3		Hunter DJ, Spiegelman D, Adami HO, et al. Cohort studies of fat intake and the risk of breast cancer--a pooled analysis. N Engl J Med 1996;334:356-61.
96#1107	1996	Kawachi I	Weight	Exercise	Single	1.3kg vs 2.3kg	0.7kg-1.9kg	5		Kawachi I, Troisi RJ, Rotnitzky AG, Coakley EH, Colditz GA. Can physical activity minimize weight gain in women after smoking cessation? Am J Public Health 1996;86:999-1004.
96#1108	1996	Kawachi I	Mental health	Caffeine	Single	0.34	0.17-0.68	5		Kawachi I, Willett WC, Colditz GA, Stampfer MJ, Speizer FE. A prospective study of coffee drinking and suicide in women. Arch Intern Med 1996;156:521-5.
96#1110	1996	Martinez ME	Colorectal ca	Calcium	Single	0.7	0.35-1.79	4		Martinez ME, Giovannucci EL, Colditz GA, et al. Calcium, vitamin D, and the occurrence of colorectal cancer among women. J Natl Cancer Inst 1996;88:1375-82.
96#1110	1996	Martinez ME	Colorectal ca	Vitamin D	Single	0.33	0.16-0.70	5		Martinez ME, Giovannucci EL, Colditz GA, et al. Calcium, vitamin D, and the occurrence of colorectal cancer among women. J Natl Cancer Inst 1996;88:1375-82.
96#1111	1996	Michels KB	Breast ca	Weight	Single	0.55	0.33-0.93	5		Michels KB, Trichopoulos D, Robins JM, et al. Birthweight as a risk factor for breast cancer. Lancet 1996;348:1542-6.
96#1112	1996	Michels KB	Breast ca	Breast feeding	Single	0.93	0.83-1.03	3		Michels KB, Willett WC, Rosner BA, et al. Prospective assessment of breastfeeding and breast cancer incidence among 89,887 women. Lancet 1996;347:431-6.
96#1115	1996	Sanchez-Guerrero J	SLE	Hair dyes	Single	0.96	0.63-1.47	3		Sanchez-Guerrero J, Karlson EW, Colditz GA, Hunter DJ, Speizer FE, Liang MH. Hair dye use and the risk of developing systemic lupus erythematosus. Arthritis Rheum 1996;39:657-62.
96#1116	1996	Seddon JM	Macular degeneration	Smoking	Single	2.4	1.4-4.0	1		Seddon JM, Willett WC, Speizer FE, Hankinson SE. A prospective study of cigarette smoking and age-related macular degeneration in women. JAMA 1996;276:1141-6.
96#1117	1996	Willett WC	CVD	Caffeine	Single	0.95	0.73-1.26	3		Willett WC, Stampfer MJ, Manson JE, et al. Coffee consumption and coronary heart disease in women. A ten-year follow-up. JAMA 1996;275:458-62.
97#1065	1997	Carey VJ	Diabetes	Weight	Single	11.2	7.9-15.9	1		Carey VJ, Walters EE, Colditz GA, et al. Body fat distribution and risk of non-insulin-dependent diabetes mellitus in women. The Nurses' Health Study. Am J Epidemiol 1997;145:614-9.
97#1065	1997	Carey VJ	Diabetes	Weight	Single	3.1	2.3-4.1	1		Carey VJ, Walters EE, Colditz GA, et al. Body fat distribution and risk of non-insulin-dependent diabetes mellitus in women. The Nurses' Health Study. Am J Epidemiol 1997;145:614-9.
97#1065	1997	Carey VJ	Diabetes	Weight	Single	5.1	2.9-8.9	1		Carey VJ, Walters EE, Colditz GA, et al. Body fat distribution and risk of non-insulin-dependent diabetes mellitus in women. The Nurses' Health Study. Am J Epidemiol 1997;145:614-9.
97#1067	1997	Curhan GC	Kidney disease	Calcium	Single	0.65	0.50-0.83	5		Curhan GC, Willett WC, Speizer FE, Spiegelman D, Stampfer MJ. Comparison of dietary calcium with supplemental calcium and other nutrients as factors affecting the risk for kidney stones in women. Ann Intern Med 1997;126:497-504.
97#1067	1997	Curhan GC	Kidney disease	Calcium	Single	1.2	1.02-1.41	1		Curhan GC, Willett WC, Speizer FE, Spiegelman D, Stampfer MJ. Comparison of dietary calcium with supplemental calcium and other nutrients as factors affecting the risk for kidney stones in women. Ann Intern Med 1997;126:497-504.
97#1068	1997	Feskanich D	Osteoporosis	Calcium	Single	1.05	0.88-1.25	3		Feskanich D, Willett WC, Stampfer MJ, Colditz GA. Milk, dietary calcium, and bone fractures in women: a 12-year prospective study. Am J Public Health 1997;87:992-7.
97#1069	1997	Feskanich D	Osteoporosis	Thiazide	Single	0.78	N	5		Feskanich D, Willett WC, Stampfer MJ, Colditz GA. A prospective study of thiazide use and fractures in women. Osteoporos Int 1997;7:79-84.
97#1069	1997	Feskanich D	Osteoporosis	Thiazide	Single	0.69	0.48-0.99	5		Feskanich D, Willett WC, Stampfer MJ, Colditz GA. A prospective study of thiazide use and fractures in women. Osteoporos Int 1997;7:79-84.
97#1070	1997	Goldhaber SZ	Blood disease	Weight	Single	2.9	1.5-5.4	1		Goldhaber SZ, Grodstein F, Stampfer MJ, et al. A prospective study of risk factors for pulmonary embolism in women. JAMA 1997;277:642-5.
97#1070	1997	Goldhaber SZ	Blood disease	Smoking	Single	3.3	1.7-6.5	1		Goldhaber SZ, Grodstein F, Stampfer MJ, et al. A prospective study of risk factors for pulmonary embolism in women. JAMA 1997;277:642-5.
97#1070	1997	Goldhaber SZ	Blood disease	Hypertension	Single	1.9	1.2-2.8	1		Goldhaber SZ, Grodstein F, Stampfer MJ, et al. A prospective study of risk factors for pulmonary embolism in women. JAMA 1997;277:642-5.
97#1071	1997	Grodstein F	Mortality	Postmenopausal hormones	Single	0.63	0.56-0.70	5		Grodstein F, Stampfer MJ, Colditz GA, et al. Postmenopausal hormone therapy and mortality. N Engl J Med 1997;336:1769-75.
97#1072	1997	Hankinson SE	Breast ca	Oral contraceptives	Single	1.07	0.70-1.65	3		Hankinson SE, Colditz GA, Manson JE, et al. A prospective study of oral contraceptive use and risk of breast cancer (Nurses' Health Study, United States). Cancer Causes Control 1997;8:65-72.
97#1072	1997	Hankinson SE	Breast ca	Oral contraceptives	Single	0.96	0.65-1.43	3		Hankinson SE, Colditz GA, Manson JE, et al. A prospective study of oral contraceptive use and risk of breast cancer (Nurses' Health Study, United States). Cancer Causes Control 1997;8:65-72.
97#1073	1997	Hu FB	CVD	Fat	Single	1.17	0.97-1.41	1		Hu FB, Stampfer MJ, Manson JE, et al. Dietary fat intake and the risk of coronary heart disease in women. N Engl J Med 1997;337:1491-9.
97#1073	1997	Hu FB	CVD	Fat	Single	1.93	1.43-2.61	1		Hu FB, Stampfer MJ, Manson JE, et al. Dietary fat intake and the risk of coronary heart disease in women. N Engl J Med 1997;337:1491-9.
97#1074	1997	Huang Z	Breast ca	Weight	Single	1.99	1.43-2.76	1		Huang Z, Hankinson SE, Colditz GA, et al. Dual effects of weight and weight gain on breast cancer risk. JAMA 1997;278:1407-11.
97#1075	1997	Hunter DJ	Breast ca	Gene	Single	0.9	0.7-1.2	3		Hunter DJ, Hankinson SE, Hough H, et al. A prospective study of NAT2 acetylation genotype, cigarette smoking, and risk of breast cancer. Carcinogenesis 1997;18:2127-32.
97#1075	1997	Hunter DJ	Breast ca	Gene	Single	1.4	0.7-2.6	2		Hunter DJ, Hankinson SE, Hough H, et al. A prospective study of NAT2 acetylation genotype, cigarette smoking, and risk of breast cancer. Carcinogenesis 1997;18:2127-32.
97#1076	1997	Hunter DJ	Breast ca	Blood test	Single	0.72	0.37-1.40	3		Hunter DJ, Hankinson SE, Laden F, et al. Plasma organochlorine levels and the risk of breast cancer. N Engl J Med 1997;337:1253-8.
97#1076	1997	Hunter DJ	Breast ca	Blood test	Single	0.66	0.32-1.37	3		Hunter DJ, Hankinson SE, Laden F, et al. Plasma organochlorine levels and the risk of breast cancer. N Engl J Med 1997;337:1253-8.
97#1077	1997	Hunter DJ	Breast ca	Menarche	Pooled	0.72	0.62-0.82	5		Hunter DJ, Spiegelman D, Adami HO, et al. Non-dietary factors as risk factors for breast cancer, and as effect modifiers of the association of fat intake and risk of breast cancer. Cancer Causes Control 1997;8:49-56.
97#1077	1997	Hunter DJ	Breast ca	Menopause	Pooled	0.82	0.69-0.97	5		Hunter DJ, Spiegelman D, Adami HO, et al. Non-dietary factors as risk factors for breast cancer, and as effect modifiers of the association of fat intake and risk of breast cancer. Cancer Causes Control 1997;8:49-56.
97#1077	1997	Hunter DJ	Breast ca	Parity	Pooled	0.72	0.61-0.86	5		Hunter DJ, Spiegelman D, Adami HO, et al. Non-dietary factors as risk factors for breast cancer, and as effect modifiers of the association of fat intake and risk of breast cancer. Cancer Causes Control 1997;8:49-56.
97#1077	1997	Hunter DJ	Breast ca	Birth	Pooled	1.46	1.22-1.75	1		Hunter DJ, Spiegelman D, Adami HO, et al. Non-dietary factors as risk factors for breast cancer, and as effect modifiers of the association of fat intake and risk of breast cancer. Cancer Causes Control 1997;8:49-56.
97#1077	1997	Hunter DJ	Breast ca	Benign breast disease	Pooled	1.53	1.41-1.65	1		Hunter DJ, Spiegelman D, Adami HO, et al. Non-dietary factors as risk factors for breast cancer, and as effect modifiers of the association of fat intake and risk of breast cancer. Cancer Causes Control 1997;8:49-56.
97#1077	1997	Hunter DJ	Breast ca	Family hx	Pooled	1.38	1.14-1.67	1		Hunter DJ, Spiegelman D, Adami HO, et al. Non-dietary factors as risk factors for breast cancer, and as effect modifiers of the association of fat intake and risk of breast cancer. Cancer Causes Control 1997;8:49-56.
97#1077	1997	Hunter DJ	Breast ca	Family hx	Pooled	1.47	1.27-1.70	1		Hunter DJ, Spiegelman D, Adami HO, et al. Non-dietary factors as risk factors for breast cancer, and as effect modifiers of the association of fat intake and risk of breast cancer. Cancer Causes Control 1997;8:49-56.
97#1078	1997	Jacques PF	Cataract	Vitamin C	Single	0.23	0.09-0.60	5		Jacques PF, Taylor A, Hankinson SE, et al. Long-term vitamin C supplement use and prevalence of early age-related lens opacities. Am J Clin Nutr 1997;66:911-6.
97#1079	1997	Kawachi I	CVD	Smoking	Single	1.91	1.11-3.28	1		Kawachi I, Colditz GA, Speizer FE, et al. A prospective study of passive smoking and coronary heart disease. Circulation 1997;95:2374-9.
97#1080	1997	Kelsey KT	Breast ca	Gene	Single	1.08	0.74-1.57	3		Kelsey KT, Hankinson SE, Colditz GA, et al. Glutathione S-transferase class mu deletion polymorphism and breast cancer: results from prevalent versus incident cases. Cancer Epidemiol Biomarkers Prev 1997;6:511-5.
97#1081	1997	Laden F	Breast ca	Demographics	Single	1.18	1.00-1.40	2		Laden F, Spiegelman D, Neas LM, et al. Geographic variation in breast cancer incidence rates in a cohort of U.S. women. J Natl Cancer Inst 1997;89:1373-8.
97#1084	1997	Marshall LM	Breast ca	Benign breast disease	Single	2.4	1.3-4.5	1		Marshall LM, Hunter DJ, Connolly JL, et al. Risk of breast cancer associated with atypical hyperplasia of lobular and ductal types. Cancer Epidemiol Biomarkers Prev 1997;6:297-301.
97#1084	1997	Marshall LM	Breast ca	Benign breast disease	Single	5.3	2.7-10.4	1		Marshall LM, Hunter DJ, Connolly JL, et al. Risk of breast cancer associated with atypical hyperplasia of lobular and ductal types. Cancer Epidemiol Biomarkers Prev 1997;6:297-301.
97#1085	1997	Martinez ME	Colorectal ca	Exercise	Single	0.54	0.33-0.90	5		Martinez ME, Giovannucci E, Spiegelman D, Hunter DJ, Willett WC, Colditz GA. Leisure-time physical activity, body size, and colon cancer in women. Nurses' Health Study Research Group. J Natl Cancer Inst 1997;89:948-55.
97#1085	1997	Martinez ME	Colorectal ca	Weight	Single	1.45	1.02-2.07	1		Martinez ME, Giovannucci E, Spiegelman D, Hunter DJ, Willett WC, Colditz GA. Leisure-time physical activity, body size, and colon cancer in women. Nurses' Health Study Research Group. J Natl Cancer Inst 1997;89:948-55.
97#1085	1997	Martinez ME	Colorectal ca	Weight	Single	1.48	0.88-2.49	2		Martinez ME, Giovannucci E, Spiegelman D, Hunter DJ, Willett WC, Colditz GA. Leisure-time physical activity, body size, and colon cancer in women. Nurses' Health Study Research Group. J Natl Cancer Inst 1997;89:948-55.
97#1086	1997	Martinez ME	Colorectal ca	Menarche	Single	0.83	0.64-1.08	4		Martinez ME, Grodstein F, Giovannucci E, et al. A prospective study of reproductive factors, oral contraceptive use, and risk of colorectal cancer. Cancer Epidemiol Biomarkers Prev 1997;6:1-5.
97#1086	1997	Martinez ME	Colorectal ca	Menarche	Single	1.22	0.96-1.55	2		Martinez ME, Grodstein F, Giovannucci E, et al. A prospective study of reproductive factors, oral contraceptive use, and risk of colorectal cancer. Cancer Epidemiol Biomarkers Prev 1997;6:1-5.
97#1086	1997	Martinez ME	Colorectal ca	Birth	Single	1.57	1.15-2.14	1		Martinez ME, Grodstein F, Giovannucci E, et al. A prospective study of reproductive factors, oral contraceptive use, and risk of colorectal cancer. Cancer Epidemiol Biomarkers Prev 1997;6:1-5.
97#1086	1997	Martinez ME	Colorectal ca	Oral contraceptives	Single	0.6	0.40-0.89	5		Martinez ME, Grodstein F, Giovannucci E, et al. A prospective study of reproductive factors, oral contraceptive use, and risk of colorectal cancer. Cancer Epidemiol Biomarkers Prev 1997;6:1-5.
97#1087	1997	Platz EA	Colorectal adenoma	Parity	Single	3.2	1.4-7.2	1		Platz EA, Martinez ME, Grodstein F, et al. Parity and other reproductive factors and risk of adenomatous polyps of the distal colorectum (United States). Cancer Causes Control 1997;8:894-903.
97#1088	1997	Rexrode KM	CVD	Weight	Single	2.37	1.60-3.50	1		Rexrode KM, Hennekens CH, Willett WC, et al. A prospective study of body mass index, weight change, and risk of stroke in women. JAMA 1997;277:1539-45.
97#1088	1997	Rexrode KM	CVD	Weight	Single	2.52	1.80-3.52	1		Rexrode KM, Hennekens CH, Willett WC, et al. A prospective study of body mass index, weight change, and risk of stroke in women. JAMA 1997;277:1539-45.
97#1089	1997	Rich-Edwards JW	CVD	Weight	Single	1.49	1.05-2.10	1		Rich-Edwards JW, Stampfer MJ, Manson JE, et al. Birth weight and risk of cardiovascular disease in a cohort of women followed up since 1976. BMJ 1997;315:396-400.
97#1089	1997	Rich-Edwards JW	CVD	Weight	Single	0.68	0.46-0.99	5		Rich-Edwards JW, Stampfer MJ, Manson JE, et al. Birth weight and risk of cardiovascular disease in a cohort of women followed up since 1976. BMJ 1997;315:396-400.
97#1090	1997	Salmeron J	Diabetes	Fiber	Single	0.72	0.58-0.90	5		Salmeron J, Manson JE, Stampfer MJ, Colditz GA, Wing AL, Willett WC. Dietary fiber, glycemic load, and risk of non-insulin-dependent diabetes mellitus in women. JAMA 1997;277:472-7.
97#1090	1997	Salmeron J	Diabetes	Diet	Single	1.37	1.09-1.71	1		Salmeron J, Manson JE, Stampfer MJ, Colditz GA, Wing AL, Willett WC. Dietary fiber, glycemic load, and risk of non-insulin-dependent diabetes mellitus in women. JAMA 1997;277:472-7.
97#1090	1997	Salmeron J	Diabetes	Diet	Single	1.47	1.16-1.86	1		Salmeron J, Manson JE, Stampfer MJ, Colditz GA, Wing AL, Willett WC. Dietary fiber, glycemic load, and risk of non-insulin-dependent diabetes mellitus in women. JAMA 1997;277:472-7.
97#1091	1997	Sanchez-Guerrero J	SLE	Oral contraceptives	Single	1.4	0.9-2.1	2		Sanchez-Guerrero J, Karlson EW, Liang MH, Hunter DJ, Speizer FE, Colditz GA. Past use of oral contraceptives and the risk of developing systemic lupus erythematosus. Arthritis Rheum 1997;40:804-8.
98#1041	1998	Huang Z	Hypertension	Weight	Single	5.21	N	1		Huang Z, Willett WC, Manson JE, et al. Body weight, weight change, and risk for hypertension in women. Ann Intern Med 1998;128:81-8.
98#1041	1998	Huang Z	Hypertension	Weight	Single	0.74	N	5		Huang Z, Willett WC, Manson JE, et al. Body weight, weight change, and risk for hypertension in women. Ann Intern Med 1998;128:81-8.
98#1042	1998	Rimm EB	CVD	Folate	Single	0.69	0.55-0.87	5		Rimm EB, Willett WC, Hu FB, et al. Folate and vitamin B6 from diet and supplements in relation to risk of coronary heart disease among women. JAMA 1998;279:359-64.
98#1042	1998	Rimm EB	CVD	Vitamin B	Single	0.67	0.53-0.85	5		Rimm EB, Willett WC, Hu FB, et al. Folate and vitamin B6 from diet and supplements in relation to risk of coronary heart disease among women. JAMA 1998;279:359-64.
98#1043	1998	Ishibe N	Breast ca	Gene	Single	1.05	0.74-1.50	3		Ishibe N, Hankinson SE, Colditz GA, et al. Cigarette smoking, cytochrome P450 1A1 polymorphisms, and breast cancer risk in the Nurses' Health Study. Cancer Res 1998;58:667-71.
98#1043	1998	Ishibe N	Breast ca	Gene	Single	5.65	1.50-21.3	1		Ishibe N, Hankinson SE, Colditz GA, et al. Cigarette smoking, cytochrome P450 1A1 polymorphisms, and breast cancer risk in the Nurses' Health Study. Cancer Res 1998;58:667-71.
98#1044	1998	Curhan GC	Kidney disease	Fluid intake	Single	0.62	0.48-0.80	5		Curhan GC, Willett WC, Speizer FE, Stampfer MJ. Beverage use and risk for kidney stones in women. Ann Intern Med 1998;128:534-40.
98#1044	1998	Curhan GC	Kidney disease	Coffee	Single	0.9	0.85-0.95	5		Curhan GC, Willett WC, Speizer FE, Stampfer MJ. Beverage use and risk for kidney stones in women. Ann Intern Med 1998;128:534-40.
98#1044	1998	Curhan GC	Kidney disease	Tea	Single	0.92	0.85-0.99	5		Curhan GC, Willett WC, Speizer FE, Stampfer MJ. Beverage use and risk for kidney stones in women. Ann Intern Med 1998;128:534-40.
98#1044	1998	Curhan GC	Kidney disease	Alcohol	Single	0.41	0.25-0.68	5		Curhan GC, Willett WC, Speizer FE, Stampfer MJ. Beverage use and risk for kidney stones in women. Ann Intern Med 1998;128:534-40.
98#1044	1998	Curhan GC	Kidney disease	Grapefruit juice	Single	1.44	1.09-1.92	1		Curhan GC, Willett WC, Speizer FE, Stampfer MJ. Beverage use and risk for kidney stones in women. Ann Intern Med 1998;128:534-40.
98#1046	1998	Michels KB	CVD	Antihypertensives	Single	1.42	0.91-2.01	2		Michels KB, Rosner BA, Manson JE, et al. Prospective study of calcium channel blocker use, cardiovascular disease, and total mortality among hypertensive women: the Nurses' Health Study. Circulation 1998;97:1540-8.
98#1047	1998	Smith-Warner SA	Breast ca	Alcohol	Pooled	1.09	1.04-1.13	1		Smith-Warner SA, Spiegelman D, Yaun SS, et al. Alcohol and breast cancer in women: a pooled analysis of cohort studies. JAMA 1998;279:535-40.
98#1048	1998	Grodstein F	Colorectal ca	Postmenopausal hormones	Single	0.64	0.49-0.82	5		Grodstein F, Martinez ME, Platz EA, et al. Postmenopausal hormone use and risk for colorectal cancer and adenoma. Ann Intern Med 1998;128:705-12.
98#1048	1998	Grodstein F	Colorectal adenoma	Postmenopausal hormones	Single	0.74	0.55-0.99	5		Grodstein F, Martinez ME, Platz EA, et al. Postmenopausal hormone use and risk for colorectal cancer and adenoma. Ann Intern Med 1998;128:705-12.
98#1049	1998	Hankinson SE	Breast ca	Blood test	Single	0.85	0.53-1.39	3		Hankinson SE, Willett WC, Colditz GA, et al. Circulating concentrations of insulin-like growth factor-I and risk of breast cancer. Lancet 1998;351:1393-6.
98#1049	1998	Hankinson SE	Breast ca	Blood test	Single	2.33	1.06-5.16	1		Hankinson SE, Willett WC, Colditz GA, et al. Circulating concentrations of insulin-like growth factor-I and risk of breast cancer. Lancet 1998;351:1393-6.
98#1051	1998	Feskanich D	Osteoporosis	Fluoride	Single	0.8	0.2-4.0	4		Feskanich D, Owusu W, Hunter DJ, et al. Use of toenail fluoride levels as an indicator for the risk of hip and forearm fractures in women. Epidemiology 1998;9:412-6.
98#1051	1998	Feskanich D	Osteoporosis	Fluoride	Single	1.5	0.8-3.1	2		Feskanich D, Owusu W, Hunter DJ, et al. Use of toenail fluoride levels as an indicator for the risk of hip and forearm fractures in women. Epidemiology 1998;9:412-6.
98#1052	1998	Hankinson SE	Breast ca	Blood test	Single	1.91	1.06-3.46	1		Hankinson SE, Willett WC, Manson JE, et al. Plasma sex steroid hormone levels and risk of breast cancer in postmenopausal women. J Natl Cancer Inst 1998;90:1292-9.
98#1052	1998	Hankinson SE	Breast ca	Blood test	Single	1.96	1.05-365	1		Hankinson SE, Willett WC, Manson JE, et al. Plasma sex steroid hormone levels and risk of breast cancer in postmenopausal women. J Natl Cancer Inst 1998;90:1292-9.
98#1052	1998	Hankinson SE	Breast ca	Blood test	Single	2.25	1.23-4.12	1		Hankinson SE, Willett WC, Manson JE, et al. Plasma sex steroid hormone levels and risk of breast cancer in postmenopausal women. J Natl Cancer Inst 1998;90:1292-9.
98#1052	1998	Hankinson SE	Breast ca	Blood test	Single	2.15	1.11-4.17	1		Hankinson SE, Willett WC, Manson JE, et al. Plasma sex steroid hormone levels and risk of breast cancer in postmenopausal women. J Natl Cancer Inst 1998;90:1292-9.
98#1053	1998	Feskanich D	Osteoporosis	Gene	Single	*	*	*		Feskanich D, Hunter DJ, Willett WC, et al. Vitamin D receptor genotype and the risk of bone fractures in women. Epidemiology 1998;9:535-9.
98#1054	1998	Giovannucci E	Colorectal ca	Folate	Single	0.69	0.52-0.93	5		Giovannucci E, Stampfer MJ, Colditz GA, et al. Multivitamin use, folate, and colon cancer in women in the Nurses' Health Study. Ann Intern Med 1998;129:517-24.
98#1054	1998	Giovannucci E	Colorectal ca	Multivitamins	Single	0.25	0.13-0.51	5		Giovannucci E, Stampfer MJ, Colditz GA, et al. Multivitamin use, folate, and colon cancer in women in the Nurses' Health Study. Ann Intern Med 1998;129:517-24.
98#1055	1998	Coakley EH	Health	Weight	Single	-9	9.5-8.5	1		Coakley EH, Kawachi I, Manson JE, Speizer FE, Willet WC, Colditz GA. Lower levels of physical functioning are associated with higher body weight among middle-aged and older women. Int J Obes Relat Metab Disord 1998;22:958-65.
98#1055	1998	Coakley EH	Health	Weight	Single	-5.6	6.1-5.1	1		Coakley EH, Kawachi I, Manson JE, Speizer FE, Willet WC, Colditz GA. Lower levels of physical functioning are associated with higher body weight among middle-aged and older women. Int J Obes Relat Metab Disord 1998;22:958-65.
98#1055	1998	Coakley EH	Health	Weight	Single	-7	7.6-6.4	1		Coakley EH, Kawachi I, Manson JE, Speizer FE, Willet WC, Colditz GA. Lower levels of physical functioning are associated with higher body weight among middle-aged and older women. Int J Obes Relat Metab Disord 1998;22:958-65.
98#1055	1998	Coakley EH	Health	Weight	Single	1.66	1.56-1.76	1		Coakley EH, Kawachi I, Manson JE, Speizer FE, Willet WC, Colditz GA. Lower levels of physical functioning are associated with higher body weight among middle-aged and older women. Int J Obes Relat Metab Disord 1998;22:958-65.
98#1056	1998	Michels KB	Ca	Antihypertensives	Single	1.02	0.83-1.26	3		Michels KB, Rosner BA, Walker AM, et al. Calcium channel blockers, cancer incidence, and cancer mortality in a cohort of U.S. women: the nurses' health study. Cancer 1998;83:2003-7.
98#1056	1998	Michels KB	Ca	Antihypertensives	Single	1.25	0.91-1.72	3		Michels KB, Rosner BA, Walker AM, et al. Calcium channel blockers, cancer incidence, and cancer mortality in a cohort of U.S. women: the nurses' health study. Cancer 1998;83:2003-7.
98#1057	1998	Madore F	Hypertension	Kidney disease	Single	1.24	1.13-1.37	1		Madore F, Stampfer MJ, Willett WC, Speizer FE, Curhan GC. Nephrolithiasis and risk of hypertension in women. Am J Kidney Dis 1998;32:802-7.
98#1058	1998	Hu FB	CVD	Nuts	Single	0.65	0.47-0.89	5		Hu FB, Stampfer MJ, Manson JE, et al. Frequent nut consumption and risk of coronary heart disease in women: prospective cohort study. BMJ 1998;317:1341-5.
98#1059	1998	Curhan GC	Kidney disease	Weight	Single	1.89	1.51-2.36	1		Curhan GC, Willett WC, Rimm EB, Speizer FE, Stampfer MJ. Body size and risk of kidney stones. J Am Soc Nephrol 1998;9:1645-52.
98#1060	1998	Amick BC	Health	Work	Single	*	*	*		Amick BC, 3rd, Kawachi I, Coakley EH, Lerner D, Levine S, Colditz GA. Relationship of job strain and iso-strain to health status in a cohort of women in the United States. Scand J Work Environ Health 1998;24:54-61.
98#1060	1998	Amick BC	Health	Work	Single	*	*	*		Amick BC, 3rd, Kawachi I, Coakley EH, Lerner D, Levine S, Colditz GA. Relationship of job strain and iso-strain to health status in a cohort of women in the United States. Scand J Work Environ Health 1998;24:54-61.
98#1060	1998	Amick BC	Health	Work	Single	*	*	*		Amick BC, 3rd, Kawachi I, Coakley EH, Lerner D, Levine S, Colditz GA. Relationship of job strain and iso-strain to health status in a cohort of women in the United States. Scand J Work Environ Health 1998;24:54-61.
98#1060	1998	Amick BC	Health	Work	Single	*	*	*		Amick BC, 3rd, Kawachi I, Coakley EH, Lerner D, Levine S, Colditz GA. Relationship of job strain and iso-strain to health status in a cohort of women in the United States. Scand J Work Environ Health 1998;24:54-61.
98#1060	1998	Amick BC	Health	Work	Single	*	*	*		Amick BC, 3rd, Kawachi I, Coakley EH, Lerner D, Levine S, Colditz GA. Relationship of job strain and iso-strain to health status in a cohort of women in the United States. Scand J Work Environ Health 1998;24:54-61.
98#1061	1998	Rexrode KM	CVD	Weight	Single	3.25	1.78-5.95	1		Rexrode KM, Carey VJ, Hennekens CH, et al. Abdominal adiposity and coronary heart disease in women. JAMA 1998;280:1843-8.
98#1061	1998	Rexrode KM	CVD	Weight	Single	3.06	1.54-6.10	1		Rexrode KM, Carey VJ, Hennekens CH, et al. Abdominal adiposity and coronary heart disease in women. JAMA 1998;280:1843-8.
98#1062	1998	Chen J	Colorectal adenoma	Gene	Single	1.35	0.84-2.17	2		Chen J, Giovannucci E, Hankinson SE, et al. A prospective study of methylenetetrahydrofolate reductase and methionine synthase gene polymorphisms, and risk of colorectal adenoma. Carcinogenesis 1998;19:2129-32.
98#1062	1998	Chen J	Colorectal adenoma	Gene	Single	0.66	0.26-1.70	4		Chen J, Giovannucci E, Hankinson SE, et al. A prospective study of methylenetetrahydrofolate reductase and methionine synthase gene polymorphisms, and risk of colorectal adenoma. Carcinogenesis 1998;19:2129-32.
98#1063	1998	Achat H	Health	Social networks	Single	*	*	*		Achat H, Kawachi I, Levine S, Berkey C, Coakley E, Colditz G. Social networks, stress and health-related quality of life. Qual Life Res 1998;7:735-50.
98#1064	1998	Holmes MD	Weight	Demographics	Single	1.064	1.050-1.078	1		Holmes MD, Stampfer MJ, Wolf AM, et al. Can behavioral risk factors explain the difference in body mass index between African-American and European-American women? Ethn Dis 1998;8:331-9.
99#990	1999	Gertig DM	Breast ca	Gene	Single	1.1	0.8-1.5	3		Gertig DM, Hankinson SE, Hough H, et al. N-acetyl transferase 2 genotypes, meat intake and breast cancer risk. Int J Cancer 1999;80:13-7.
99#990	1999	Gertig DM	Breast ca	Meat	Single	1.2	0.6-2.3	3		Gertig DM, Hankinson SE, Hough H, et al. N-acetyl transferase 2 genotypes, meat intake and breast cancer risk. Int J Cancer 1999;80:13-7.
99#991	1999	Feskanich D	Osteoporosis	Vitamin K	Single	0.7	0.53-0.93	5		Feskanich D, Weber P, Willett WC, Rockett H, Booth SL, Colditz GA. Vitamin K intake and hip fractures in women: a prospective study. Am J Clin Nutr 1999;69:74-9.
99#992	1999	Fuchs CS	Colorectal ca	Fiber	Single	0.95	0.73-1.25	3		Fuchs CS, Giovannucci EL, Colditz GA, et al. Dietary fiber and the risk of colorectal cancer and adenoma in women. N Engl J Med 1999;340:169-76.
99#992	1999	Fuchs CS	Colorectal adenoma	Fiber	Single	N	N	3		Fuchs CS, Giovannucci EL, Colditz GA, et al. Dietary fiber and the risk of colorectal cancer and adenoma in women. N Engl J Med 1999;340:169-76.
99#993	1999	Karlson EW	Immunologic disease	Breast implants	Single	41% vs 29%	N	1		Karlson EW, Hankinson SE, Liang MH, et al. Association of silicone breast implants with immunologic abnormalities: a prospective study. Am J Med 1999;106:11-9.
99#994	1999	Jacobs TW	Breast ca	Benign breast disease	Single	1.8	1.1-2.9	1		Jacobs TW, Byrne C, Colditz G, Connolly JL, Schnitt SJ. Radial scars in benign breast-biopsy specimens and the risk of breast cancer. N Engl J Med 1999;340:430-6.
99#995	1999	Rich-Edwards JW	Diabetes	Weight	Single	1.83	1.55-2.16	1		Rich-Edwards JW, Colditz GA, Stampfer MJ, et al. Birthweight and the risk for type 2 diabetes mellitus in adult women. Ann Intern Med 1999;130:278-84.
99#996	1999	Feskanich D	Osteoporosis	Alcohol	Single	Lumbar Spine Bone Density 0.951 vs 0.849g/cm2	N	5		Feskanich D, Korrick SA, Greenspan SL, Rosen HN, Colditz GA. Moderate alcohol consumption and bone density among postmenopausal women. J Womens Health 1999;8:65-73.
99#998	1999	Haiman CA	Breast ca	Gene	Single	0.85	0.65-1.12	3		Haiman CA, Hankinson SE, Spiegelman D, et al. The relationship between a polymorphism in CYP17 with plasma hormone levels and breast cancer. Cancer Res 1999;59:1015-20.
99#998	1999	Haiman CA	Blood tests	Gene	Single	*	*	*		Haiman CA, Hankinson SE, Spiegelman D, et al. The relationship between a polymorphism in CYP17 with plasma hormone levels and breast cancer. Cancer Res 1999;59:1015-20.
99#999	1999	Korrick SA	Hypertension	Lead	Single	2	1.1-3.2	1		Korrick SA, Hunter DJ, Rotnitzky A, Hu H, Speizer FE. Lead and hypertension in a sample of middle-aged women. Am J Public Health 1999;89:330-5.
99#1000	1999	Holmes MD	Breast ca	Diet	Single	0.97	0.94-1.00	4		Holmes MD, Hunter DJ, Colditz GA, et al. Association of dietary intake of fat and fatty acids with risk of breast cancer. JAMA 1999;281:914-20.
99#1003	1999	Hu FB	Colorectal ca	Diabetes	Single	1.43	1.10-1.87	1		Hu FB, Manson JE, Liu S, et al. Prospective study of adult onset diabetes mellitus (type 2) and risk of colorectal cancer in women. J Natl Cancer Inst 1999;91:542-7.
99#1004	1999	Zhang S	Breast ca	Carotenoids	Single	0.77	0.58-1.02	4		Zhang S, Hunter DJ, Forman MR, et al. Dietary carotenoids and vitamins A, C, and E and risk of breast cancer. J Natl Cancer Inst 1999;91:547-56.
99#1006	1999	Cornuz J	Osteoporosis	Smoking	Single	1.2	0.8-1.3	2		Cornuz J, Feskanich D, Willett WC, Colditz GA. Smoking, smoking cessation, and risk of hip fracture in women. Am J Med 1999;106:311-4.
99#1006	1999	Cornuz J	Osteoporosis	Smoking	Single	0.7	0.5-0.9	5		Cornuz J, Feskanich D, Willett WC, Colditz GA. Smoking, smoking cessation, and risk of hip fracture in women. Am J Med 1999;106:311-4.
99#1007	1999	Hankinson SE	Breast ca	Blood test	Single	2.03	1.24-3.31	1		Hankinson SE, Willett WC, Michaud DS, et al. Plasma prolactin levels and subsequent risk of breast cancer in postmenopausal women. J Natl Cancer Inst 1999;91:629-34.
99#1008	1999	Syngal S	Gallstones	Weight	Single	1.68	1.34-2.10	1		Syngal S, Coakley EH, Willett WC, Byers T, Williamson DF, Colditz GA. Long-term weight patterns and risk for cholecystectomy in women. Ann Intern Med 1999;130:471-7.
99#1009	1999	Hu FB	CVD	Eggs	Single	0.82	N	3		Hu FB, Stampfer MJ, Rimm EB, et al. A prospective study of egg consumption and risk of cardiovascular disease in men and women. JAMA 1999;281:1387-94.
99#1009	1999	Hu FB	CVD	Eggs	Single	1.49	0.88-2.52	2		Hu FB, Stampfer MJ, Rimm EB, et al. A prospective study of egg consumption and risk of cardiovascular disease in men and women. JAMA 1999;281:1387-94.
99#1010	1999	Curhan GC	Kidney disease	Vitamin B	Single	0.66	0.44-0.98	5		Curhan GC, Willett WC, Speizer FE, Stampfer MJ. Intake of vitamins B6 and C and the risk of kidney stones in women. J Am Soc Nephrol 1999;10:840-5.
99#1010	1999	Curhan GC	Kidney disease	Vitamin C	Single	1.06	0.69-1.64	3		Curhan GC, Willett WC, Speizer FE, Stampfer MJ. Intake of vitamins B6 and C and the risk of kidney stones in women. J Am Soc Nephrol 1999;10:840-5.
99#1011	1999	Zhang S	Breast ca	Folate	Single	0.55	0.39-0.76	5		Zhang S, Hunter DJ, Hankinson SE, et al. A prospective study of folate intake and the risk of breast cancer. JAMA 1999;281:1632-7.
99#1011	1999	Zhang S	Breast ca	Folate	Single	1.32	1.15-1.50	1		Zhang S, Hunter DJ, Hankinson SE, et al. A prospective study of folate intake and the risk of breast cancer. JAMA 1999;281:1632-7.
99#1011	1999	Zhang S	Breast ca	Folate	Single	0.74	0.59-0.93	5		Zhang S, Hunter DJ, Hankinson SE, et al. A prospective study of folate intake and the risk of breast cancer. JAMA 1999;281:1632-7.
99#1012	1999	Hu FB	CVD	Fat	Single	0.55	0.32-0.94	5		Hu FB, Stampfer MJ, Manson JE, et al. Dietary intake of alpha-linolenic acid and risk of fatal ischemic heart disease among women. Am J Clin Nutr 1999;69:890-7.
99#1013	1999	Hu FB	CVD	Menopause	Single	1.04	1.01-1.07	1		Hu FB, Grodstein F, Hennekens CH, et al. Age at natural menopause and risk of cardiovascular disease. Arch Intern Med 1999;159:1061-6.
99#1014	1999	Berkey CS	Breast ca	Menarche	Single	*	*	*		Berkey CS, Frazier AL, Gardner JD, Colditz GA. Adolescence and breast carcinoma risk. Cancer 1999;85:2400-9.
99#1014	1999	Berkey CS	Breast ca	Weight	Single	*	*	*		Berkey CS, Frazier AL, Gardner JD, Colditz GA. Adolescence and breast carcinoma risk. Cancer 1999;85:2400-9.
99#1014	1999	Berkey CS	Breast ca	Menarche	Single	*	*	*		Berkey CS, Frazier AL, Gardner JD, Colditz GA. Adolescence and breast carcinoma risk. Cancer 1999;85:2400-9.
99#1014	1999	Berkey CS	Breast ca	Weight	Single	*	*	*		Berkey CS, Frazier AL, Gardner JD, Colditz GA. Adolescence and breast carcinoma risk. Cancer 1999;85:2400-9.
99#1014	1999	Berkey CS	Breast ca	Height	Single	*	*	*		Berkey CS, Frazier AL, Gardner JD, Colditz GA. Adolescence and breast carcinoma risk. Cancer 1999;85:2400-9.
99#1015	1999	Wolk A	CVD	Fiber	Single	0.77	0.57-0.94	5		Wolk A, Manson JE, Stampfer MJ, et al. Long-term intake of dietary fiber and decreased risk of coronary heart disease among women. JAMA 1999;281:1998-2004.
99#1016	1999	Hu FB	CVD	Protein	Single	0.74	0.59-0.94	5		Hu FB, Stampfer MJ, Manson JE, et al. Dietary protein and risk of ischemic heart disease in women. Am J Clin Nutr 1999;70:221-7.
99#1017	1999	Manson JE	CVD	Exercise	Single	0.66	N	5		Manson JE, Hu FB, Rich-Edwards JW, et al. A prospective study of walking as compared with vigorous exercise in the prevention of coronary heart disease in women. N Engl J Med 1999;341:650-8.
99#1017	1999	Manson JE	CVD	Exercise	Single	0.65	0.47-0.91	5		Manson JE, Hu FB, Rich-Edwards JW, et al. A prospective study of walking as compared with vigorous exercise in the prevention of coronary heart disease in women. N Engl J Med 1999;341:650-8.
99#1017	1999	Manson JE	CVD	Exercise	Single	*	*	*		Manson JE, Hu FB, Rich-Edwards JW, et al. A prospective study of walking as compared with vigorous exercise in the prevention of coronary heart disease in women. N Engl J Med 1999;341:650-8.
99#1018	1999	Holmes MD	Breast ca	Protein	Single	0.65	0.47-0.88	5		Holmes MD, Stampfer MJ, Colditz GA, Rosner B, Hunter DJ, Willett WC. Dietary factors and the survival of women with breast carcinoma. Cancer 1999;86:826-35.
99#1019	1999	Leitzmann MF	Gallstones	Exercise	Single	0.69	0.61-0.78	5		Leitzmann MF, Rimm EB, Willett WC, et al. Recreational physical activity and the risk of cholecystectomy in women. N Engl J Med 1999;341:777-84.
99#1020	1999	Iso H	CVD	Calcium	Single	0.69	0.50-0.95	5		Iso H, Stampfer MJ, Manson JE, et al. Prospective study of calcium, potassium, and magnesium intake and risk of stroke in women. Stroke 1999;30:1772-9.
99#1020	1999	Iso H	CVD	Potassium	Single	0.72	0.51-0.99	5		Iso H, Stampfer MJ, Manson JE, et al. Prospective study of calcium, potassium, and magnesium intake and risk of stroke in women. Stroke 1999;30:1772-9.
99#1021	1999	Hu FB	Hypertension	Snoring	Single	1.55	1.42-1.70	1		Hu FB, Willett WC, Colditz GA, et al. Prospective study of snoring and risk of hypertension in women. Am J Epidemiol 1999;150:806-16.
99#1022	1999	Joshipura KJ	CVD	Fruits and vegetables	Pooled	0.69	0.52-0.92	5		Joshipura KJ, Ascherio A, Manson JE, et al. Fruit and vegetable intake in relation to risk of ischemic stroke. JAMA 1999;282:1233-9.
99#1023	1999	Liu S	CVD	Fiber	Single	0.75	0.59-0.95	5		Liu S, Stampfer MJ, Hu FB, et al. Whole-grain consumption and risk of coronary heart disease: results from the Nurses' Health Study. Am J Clin Nutr 1999;70:412-9.
99#1024	1999	Hu FB	Diabetes	Exercise	Single	0.74	N	5		Hu FB, Sigal RJ, Rich-Edwards JW, et al. Walking compared with vigorous physical activity and risk of type 2 diabetes in women: a prospective study. JAMA 1999;282:1433-9.
99#1024	1999	Hu FB	Diabetes	Exercise	Single	0.74	N	5		Hu FB, Sigal RJ, Rich-Edwards JW, et al. Walking compared with vigorous physical activity and risk of type 2 diabetes in women: a prospective study. JAMA 1999;282:1433-9.
99#1026	1999	Chasan-Taber L	Cataract	Vitamin C	Single	0.95	0.76-1.20	3		Chasan-Taber L, Willett WC, Seddon JM, et al. A prospective study of vitamin supplement intake and cataract extraction among U.S. women. Epidemiology 1999;10:679-84.
99#1027	1999	Zhang S	Lymphoma	Fat	Single	1.4	0.7-3.0	2		Zhang S, Hunter DJ, Rosner BA, et al. Dietary fat and protein in relation to risk of non-Hodgkin's lymphoma among women. J Natl Cancer Inst 1999;91:1751-8.
99#1027	1999	Zhang S	Lymphoma	Meat	Single	2.2	1.1-4.4	1		Zhang S, Hunter DJ, Rosner BA, et al. Dietary fat and protein in relation to risk of non-Hodgkin's lymphoma among women. J Natl Cancer Inst 1999;91:1751-8.
99#1027	1999	Zhang S	Lymphoma	Fat	Single	2.4	1.3-4.6	1		Zhang S, Hunter DJ, Rosner BA, et al. Dietary fat and protein in relation to risk of non-Hodgkin's lymphoma among women. J Natl Cancer Inst 1999;91:1751-8.
99#1028	1999	Speizer FE	Lung ca	Fruits and vegetables	Single	0.4	0.2-0.8	5		Speizer FE, Colditz GA, Hunter DJ, Rosner B, Hennekens C. Prospective study of smoking, antioxidant intake, and lung cancer in middle-aged women (USA). Cancer Causes Control 1999;10:475-82.
99#1029	1999	Feskanich D	Skin ca	Oral contraceptives	Single	2	1.2-3.4	1		Feskanich D, Hunter DJ, Willett WC, et al. Oral contraceptive use and risk of melanoma in premenopausal women. Br J Cancer 1999;81:918-23.
99#1030	1999	Platz EA	Colorectal ca	Blood test	Single	1.2	0.6-2.7	3		Platz EA, Hankinson SE, Rifai N, Colditz GA, Speizer FE, Giovannucci E. Glycosylated hemoglobin and risk of colorectal cancer and adenoma (United States). Cancer Causes Control 1999;10:379-86.
99#1030	1999	Platz EA	Colorectal adenoma	Blood test	Single	1.4	0.9-2.3	2		Platz EA, Hankinson SE, Rifai N, Colditz GA, Speizer FE, Giovannucci E. Glycosylated hemoglobin and risk of colorectal cancer and adenoma (United States). Cancer Causes Control 1999;10:379-86.
99#1031	1999	Iso H	CVD	NSAIDs	Single	0.5	0.29-0.85	5		Iso H, Hennekens CH, Stampfer MJ, et al. Prospective study of aspirin use and risk of stroke in women. Stroke 1999;30:1764-71.
99#1031	1999	Iso H	CVD	NSAIDs	Single	2.02	1.04-3.91	1		Iso H, Hennekens CH, Stampfer MJ, et al. Prospective study of aspirin use and risk of stroke in women. Stroke 1999;30:1764-71.
99#1032	1999	Chasan-Taber L	Cataract	Carotenoids	Single	0.78	0.63-0.95	5		Chasan-Taber L, Willett WC, Seddon JM, et al. A prospective study of carotenoid and vitamin A intakes and risk of cataract extraction in US women. Am J Clin Nutr 1999;70:509-16.
99#1033	1999	Garcia-Closas M	Breast ca	Gene	Single	1.05	0.80-1.37	3		Garcia-Closas M, Kelsey KT, Hankinson SE, et al. Glutathione S-transferase mu and theta polymorphisms and breast cancer susceptibility. J Natl Cancer Inst 1999;91:1960-4.
99#1033	1999	Garcia-Closas M	Breast ca	Gene	Single	0.86	0.61-1.21	3		Garcia-Closas M, Kelsey KT, Hankinson SE, et al. Glutathione S-transferase mu and theta polymorphisms and breast cancer susceptibility. J Natl Cancer Inst 1999;91:1960-4.
99#1034	1999	Huang Z	Breast ca	Weight	Single	1.34	1.05-1.72	1		Huang Z, Willett WC, Colditz GA, et al. Waist circumference, waist:hip ratio, and risk of breast cancer in the Nurses' Health Study. Am J Epidemiol 1999;150:1316-24.
99#1036	1999	Rockhill B	Breast ca	Exercise	Single	0.82	0.70-0.97	5		Rockhill B, Willett WC, Hunter DJ, Manson JE, Hankinson SE, Colditz GA. A prospective study of recreational physical activity and breast cancer risk. Arch Intern Med 1999;159:2290-6.
99#1037	1999	Fine JT	Health	Weight	Single	2.05	1.69-2.49	1		Fine JT, Colditz GA, Coakley EH, et al. A prospective study of weight change and health-related quality of life in women. JAMA 1999;282:2136-42.
99#1038	1999	Michael YL	Health	Social networks	Single	-4.44	7.0-1.9	1		Michael YL, Colditz GA, Coakley E, Kawachi I. Health behaviors, social networks, and healthy aging: cross-sectional evidence from the Nurses' Health Study. Qual Life Res 1999;8:711-22.
99#1038	1999	Michael YL	Health	Social networks	Single	-5.68	7.9-3.4	1		Michael YL, Colditz GA, Coakley E, Kawachi I. Health behaviors, social networks, and healthy aging: cross-sectional evidence from the Nurses' Health Study. Qual Life Res 1999;8:711-22.
99#1039	1999	Hu FB	CVD	Fat	Single	1.19	1.02-1.37	1		Hu FB, Stampfer MJ, Manson JE, et al. Dietary saturated fats and their food sources in relation to the risk of coronary heart disease in women. Am J Clin Nutr 1999;70:1001-8.
99#1039	1999	Hu FB	CVD	Fat	Single	0.58	0.41-0.83	5		Hu FB, Stampfer MJ, Manson JE, et al. Dietary saturated fats and their food sources in relation to the risk of coronary heart disease in women. Am J Clin Nutr 1999;70:1001-8.
00#951	2000	Gertig DM	Ovarian ca	Talcum powder	Single	1.09	0.86-1.37	3		Gertig DM, Hunter DJ, Cramer DW, et al. Prospective study of talc use and ovarian cancer. J Natl Cancer Inst 2000;92:249-52.
00#952	2000	Hu FB	CVD	Snoring	Single	1.33	1.06-1.67	1		Hu FB, Willett WC, Manson JE, et al. Snoring and risk of cardiovascular disease in women. J Am Coll Cardiol 2000;35:308-13.
00#954	2000	Cho E	Macular degeneration	Alcohol	Single	1.1	0.7-1.7	3		Cho E, Hankinson SE, Willett WC, et al. Prospective study of alcohol consumption and the risk of age-related macular degeneration. Arch Ophthalmol 2000;118:681-8.
00#955	2000	Zhang SM	Lymphoma	Fruits and vegetables	Single	0.62	0.35-1.07	4		Zhang SM, Hunter DJ, Rosner BA, et al. Intakes of fruits, vegetables, and related nutrients and the risk of non-Hodgkin's lymphoma among women. Cancer Epidemiol Biomarkers Prev 2000;9:477-85.
00#955	2000	Zhang SM	Lymphoma	Fruits and vegetables	Single	0.7	0.44-1.12	4		Zhang SM, Hunter DJ, Rosner BA, et al. Intakes of fruits, vegetables, and related nutrients and the risk of non-Hodgkin's lymphoma among women. Cancer Epidemiol Biomarkers Prev 2000;9:477-85.
00#955	2000	Zhang SM	Lymphoma	Fiber	Single	0.54	0.34-0.87	5		Zhang SM, Hunter DJ, Rosner BA, et al. Intakes of fruits, vegetables, and related nutrients and the risk of non-Hodgkin's lymphoma among women. Cancer Epidemiol Biomarkers Prev 2000;9:477-85.
00#957	2000	Cheng Y	Health	Work	Single	*	*	*		Cheng Y, Kawachi I, Coakley EH, Schwartz J, Colditz G. Association between psychosocial work characteristics and health functioning in American women: prospective study. BMJ 2000;320:1432-6.
00#958	2000	Liu S	CVD	Diet	Single	1.98	1.41-2.77	1		Liu S, Willett WC, Stampfer MJ, et al. A prospective study of dietary glycemic load, carbohydrate intake, and risk of coronary heart disease in US women. Am J Clin Nutr 2000;71:1455-61.
00#959	2000	Hu FB	CVD	Exercise	Single	0.52	N	5		Hu FB, Stampfer MJ, Colditz GA, et al. Physical activity and risk of stroke in women. JAMA 2000;283:2961-7.
00#959	2000	Hu FB	CVD	Exercise	Single	0.6	N	5		Hu FB, Stampfer MJ, Colditz GA, et al. Physical activity and risk of stroke in women. JAMA 2000;283:2961-7.
00#960	2000	Dukas L	Colorectal ca	Bowel movement	Single	0.94	0.69-1.28	3		Dukas L, Willett WC, Colditz GA, Fuchs CS, Rosner B, Giovannucci EL. Prospective study of bowel movement, laxative use, and risk of colorectal cancer among women. Am J Epidemiol 2000;151:958-64.
00#960	2000	Dukas L	Colorectal ca	Laxatives	Single	1	0.72-1.40	3		Dukas L, Willett WC, Colditz GA, Fuchs CS, Rosner B, Giovannucci EL. Prospective study of bowel movement, laxative use, and risk of colorectal cancer among women. Am J Epidemiol 2000;151:958-64.
00#961	2000	De Vivo I	Ca	Gene	Single	N	N	1		De Vivo I, Gertig DM, Nagase S, et al. Novel germline mutations in the PTEN tumour suppressor gene found in women with multiple cancers. J Med Genet 2000;37:336-41.
00#961	2000	De Vivo I	Ca	Gene	Single	N	N	1		De Vivo I, Gertig DM, Nagase S, et al. Novel germline mutations in the PTEN tumour suppressor gene found in women with multiple cancers. J Med Genet 2000;37:336-41.
00#962	2000	Haiman CA	Breast ca	Gene	Single	2.3% in cases vs 0.7% in controls	N	1		Haiman CA, Hankinson SE, Spiegelman D, et al. A tetranucleotide repeat polymorphism in CYP19 and breast cancer risk. Int J Cancer 2000;87:204-10.
00#963	2000	Stampfer MJ	CVD	Lifestyle	Single	0.17	0.07-0.41	5		Stampfer MJ, Hu FB, Manson JE, Rimm EB, Willett WC. Primary prevention of coronary heart disease in women through diet and lifestyle. N Engl J Med 2000;343:16-22.
00#964	2000	Laden F	Breast ca	Electric blanket	Single	1.08	0.95-1.24	3		Laden F, Neas LM, Tolbert PE, et al. Electric blanket use and breast cancer in the Nurses' Health Study. Am J Epidemiol 2000;152:41-9.
00#965	1999	Michael YL	Health	Social networks	Single	-4.44	7.0-1.9	1		Michael YL, Colditz GA, Coakley E, Kawachi I. Health behaviors, social networks, and healthy aging: cross-sectional evidence from the Nurses' Health Study. Qual Life Res 1999;8:711-22.
00#965	1999	Michael YL	Health	Social networks	Single	-5.68	7.9-3.4	1		Michael YL, Colditz GA, Coakley E, Kawachi I. Health behaviors, social networks, and healthy aging: cross-sectional evidence from the Nurses' Health Study. Qual Life Res 1999;8:711-22.
00#966	2000	Grodstein F	Cognitive	Postmenopausal hormones	Single	N	N	3		Grodstein F, Chen J, Pollen DA, et al. Postmenopausal hormone therapy and cognitive function in healthy older women. J Am Geriatr Soc 2000;48:746-52.
00#966	2000	Grodstein F	Cognitive	Postmenopausal hormones	Single	0.70 for low score	0.45-1.09	4		Grodstein F, Chen J, Pollen DA, et al. Postmenopausal hormone therapy and cognitive function in healthy older women. J Am Geriatr Soc 2000;48:746-52.
00#967	2000	Byrne C	Breast ca	Blood test	Single	N	N	1		Byrne C, Colditz GA, Willett WC, Speizer FE, Pollak M, Hankinson SE. Plasma insulin-like growth factor (IGF) I, IGF-binding protein 3, and mammographic density. Cancer Res 2000;60:3744-8.
00#968	2000	Solomon CG	CVD	Alcohol	Single	0.45	0.29-0.68	5		Solomon CG, Hu FB, Stampfer MJ, et al. Moderate alcohol consumption and risk of coronary heart disease among women with type 2 diabetes mellitus. Circulation 2000;102:494-9.
00#969	2000	Achat H	Breast ca	Work	Single	0.78	0.52-1.16	3		Achat H, Kawachi I, Byrne C, Hankinson S, Colditz G. A prospective study of job strain and risk of breast cancer. Int J Epidemiol 2000;29:622-8.
00#970	2000	Hu FB	CVD	Smoking	Single	*	*	*		Hu FB, Stampfer MJ, Manson JE, et al. Trends in the incidence of coronary heart disease and changes in diet and lifestyle in women. N Engl J Med 2000;343:530-7.
00#970	2000	Hu FB	CVD	Diet	Single	*	*	*		Hu FB, Stampfer MJ, Manson JE, et al. Trends in the incidence of coronary heart disease and changes in diet and lifestyle in women. N Engl J Med 2000;343:530-7.
00#970	2000	Hu FB	CVD	Postmenopausal hormones	Single	*	*	*		Hu FB, Stampfer MJ, Manson JE, et al. Trends in the incidence of coronary heart disease and changes in diet and lifestyle in women. N Engl J Med 2000;343:530-7.
00#970	2000	Hu FB	CVD	Weight	Single	*	*	*		Hu FB, Stampfer MJ, Manson JE, et al. Trends in the incidence of coronary heart disease and changes in diet and lifestyle in women. N Engl J Med 2000;343:530-7.
00#971	2000	Haiman CA	Breast ca	Gene	Single	N	N	3		Haiman CA, Hankinson SE, Spiegelman D, et al. Polymorphic repeat in AIB1 does not alter breast cancer risk. Breast Cancer Res 2000;2:378-85.
00#972	2000	Chasan-Taber L	Cataract	Alcohol	Single	N	N	3		Chasan-Taber L, Willett WC, Seddon JM, et al. A prospective study of alcohol consumption and cataract extraction among U.S. women. Ann Epidemiol 2000;10:347-53.
00#973	2000	Berkey CS	Menarche	Protein	Single	*	*	*		Berkey CS, Gardner JD, Frazier AL, Colditz GA. Relation of childhood diet and body size to menarche and adolescent growth in girls. Am J Epidemiol 2000;152:446-52.
00#974	2000	Michels KB	Colorectal ca	Fruits and vegetables	Pooled	1.02	0.98-1.05	3		Michels KB, Edward G, Joshipura KJ, et al. Prospective study of fruit and vegetable consumption and incidence of colon and rectal cancers. J Natl Cancer Inst 2000;92:1740-52.
00#974	2000	Michels KB	Colorectal ca	Fruits and vegetables	Pooled	1.02	0.95-1.09	3		Michels KB, Edward G, Joshipura KJ, et al. Prospective study of fruit and vegetable consumption and incidence of colon and rectal cancers. J Natl Cancer Inst 2000;92:1740-52.
00#975	2000	McCullough ML	Chronic disease	Diet	Single	0.97	0.89-1.06	3		McCullough ML, Feskanich D, Stampfer MJ, et al. Adherence to the Dietary Guidelines for Americans and risk of major chronic disease in women. Am J Clin Nutr 2000;72:1214-22.
00#975	2000	McCullough ML	CVD	Diet	Single	0.86	0.72-1.03	4		McCullough ML, Feskanich D, Stampfer MJ, et al. Adherence to the Dietary Guidelines for Americans and risk of major chronic disease in women. Am J Clin Nutr 2000;72:1214-22.
00#975	2000	McCullough ML	Ca	Diet	Single	1.02	0.93-1.12	3		McCullough ML, Feskanich D, Stampfer MJ, et al. Adherence to the Dietary Guidelines for Americans and risk of major chronic disease in women. Am J Clin Nutr 2000;72:1214-22.
00#976	2000	Byrne C	Breast ca	Benign breast disease	Single	1.8	1.1-2.8	1		Byrne C, Connolly JL, Colditz GA, Schnitt SJ. Biopsy confirmed benign breast disease, postmenopausal use of exogenous female hormones, and breast carcinoma risk. Cancer 2000;89:2046-52.
00#976	2000	Byrne C	Breast ca	Benign breast disease	Single	3.6	2.0-6.4	1		Byrne C, Connolly JL, Colditz GA, Schnitt SJ. Biopsy confirmed benign breast disease, postmenopausal use of exogenous female hormones, and breast carcinoma risk. Cancer 2000;89:2046-52.
00#976	2000	Byrne C	Breast ca	Benign breast disease	Single	N	N	3		Byrne C, Connolly JL, Colditz GA, Schnitt SJ. Biopsy confirmed benign breast disease, postmenopausal use of exogenous female hormones, and breast carcinoma risk. Cancer 2000;89:2046-52.
00#977	2000	van den Brandt PA	Breast ca	Height	Pooled	1.02	0.96-1.10	3		van den Brandt PA, Spiegelman D, Yaun SS, et al. Pooled analysis of prospective cohort studies on height, weight, and breast cancer risk. Am J Epidemiol 2000;152:514-27.
00#977	2000	van den Brandt PA	Breast ca	Height	Pooled	1.07	1.03-1.12	1		van den Brandt PA, Spiegelman D, Yaun SS, et al. Pooled analysis of prospective cohort studies on height, weight, and breast cancer risk. Am J Epidemiol 2000;152:514-27.
00#977	2000	van den Brandt PA	Breast ca	Weight	Pooled	0.54	0.34-0.85	5		van den Brandt PA, Spiegelman D, Yaun SS, et al. Pooled analysis of prospective cohort studies on height, weight, and breast cancer risk. Am J Epidemiol 2000;152:514-27.
00#977	2000	van den Brandt PA	Breast ca	Weight	Pooled	1.26	1.09-1.46	1		van den Brandt PA, Spiegelman D, Yaun SS, et al. Pooled analysis of prospective cohort studies on height, weight, and breast cancer risk. Am J Epidemiol 2000;152:514-27.
00#978	2000	Michaud DS	Lung ca	Carotenoids	Pooled	0.68	0.49-0.94	5		Michaud DS, Feskanich D, Rimm EB, et al. Intake of specific carotenoids and risk of lung cancer in 2 prospective US cohorts. Am J Clin Nutr 2000;72:990-7.
00#979	2000	Platz EA	Colorectal adenoma	Blood test	Single	0.71	0.43-1.15	4		Platz EA, Hankinson SE, Hollis BW, et al. Plasma 1,25-dihydroxy- and 25-hydroxyvitamin D and adenomatous polyps of the distal colorectum. Cancer Epidemiol Biomarkers Prev 2000;9:1059-65.
00#979	2000	Platz EA	Colorectal adenoma	Blood test	Single	0.58	0.36-0.95	5		Platz EA, Hankinson SE, Hollis BW, et al. Plasma 1,25-dihydroxy- and 25-hydroxyvitamin D and adenomatous polyps of the distal colorectum. Cancer Epidemiol Biomarkers Prev 2000;9:1059-65.
00#980	2000	Feskanich D	Lung ca	Fruits and vegetables	Single	0.79	0.59-1.06	4		Feskanich D, Ziegler RG, Michaud DS, et al. Prospective study of fruit and vegetable consumption and risk of lung cancer among men and women. J Natl Cancer Inst 2000;92:1812-23.
00#981	2000	Liu S	CVD	Fiber	Single	0.69	0.50-0.98	5		Liu S, Manson JE, Stampfer MJ, et al. Whole grain consumption and risk of ischemic stroke in women: A prospective study. JAMA 2000;284:1534-40.
00#982	2000	Liu S	Diabetes	Fiber	Single	0.62	0.53-0.71	5		Liu S, Manson JE, Stampfer MJ, et al. A prospective study of whole-grain intake and risk of type 2 diabetes mellitus in US women. Am J Public Health 2000;90:1409-15.
00#982	2000	Liu S	Diabetes	Fiber	Single	1.57	1.36-1.82	1		Liu S, Manson JE, Stampfer MJ, et al. A prospective study of whole-grain intake and risk of type 2 diabetes mellitus in US women. Am J Public Health 2000;90:1409-15.
00#983	2000	Holmes MD	Blood tests	Fat	Single	-0.043	8.3%-0.2%	5		Holmes MD, Spiegelman D, Willett WC, et al. Dietary fat intake and endogenous sex steroid hormone levels in postmenopausal women. J Clin Oncol 2000;18:3668-76.
00#984	2000	Hines LM	Breast ca	Gene	Single	0.9	0.6-1.3	3		Hines LM, Hankinson SE, Smith-Warner SA, et al. A prospective study of the effect of alcohol consumption and ADH3 genotype on plasma steroid hormone levels and breast cancer risk. Cancer Epidemiol Biomarkers Prev 2000;9:1099-105.
00#985	2000	Colditz GA	Breast ca	Benign breast disease	Single	1.57	1.43-1.73	1		Colditz GA, Rosner B. Cumulative risk of breast cancer to age 70 years according to risk factor status: data from the Nurses' Health Study. Am J Epidemiol 2000;152:950-64.
00#985	2000	Colditz GA	Breast ca	Postmenopausal hormones	Single	1.23	1.06-1.42	1		Colditz GA, Rosner B. Cumulative risk of breast cancer to age 70 years according to risk factor status: data from the Nurses' Health Study. Am J Epidemiol 2000;152:950-64.
00#985	2000	Colditz GA	Breast ca	Alcohol	Single	1.07	1.00-1.13	1		Colditz GA, Rosner B. Cumulative risk of breast cancer to age 70 years according to risk factor status: data from the Nurses' Health Study. Am J Epidemiol 2000;152:950-64.
00#985	2000	Colditz GA	Breast ca	Postmenopausal hormones	Single	1.67	1.18-2.36	1		Colditz GA, Rosner B. Cumulative risk of breast cancer to age 70 years according to risk factor status: data from the Nurses' Health Study. Am J Epidemiol 2000;152:950-64.
00#986	2000	Michael YL	Health	Breast ca	Single	*	*	*		Michael YL, Kawachi I, Berkman LF, Holmes MD, Colditz GA. The persistent impact of breast carcinoma on functional health status: prospective evidence from the Nurses' Health Study. Cancer 2000;89:2176-86.
00#987	2000	Grodstein F	CVD	Postmenopausal hormones	Single	0.61	0.52-0.71	5		Grodstein F, Manson JE, Colditz GA, Willett WC, Speizer FE, Stampfer MJ. A prospective, observational study of postmenopausal hormone therapy and primary prevention of cardiovascular disease. Ann Intern Med 2000;133:933-41.
00#987	2000	Grodstein F	CVD	Postmenopausal hormones	Single	0.54	0.44-0.67	5		Grodstein F, Manson JE, Colditz GA, Willett WC, Speizer FE, Stampfer MJ. A prospective, observational study of postmenopausal hormone therapy and primary prevention of cardiovascular disease. Ann Intern Med 2000;133:933-41.
00#987	2000	Grodstein F	CVD	Postmenopausal hormones	Single	1.35	1.08-1.68	1		Grodstein F, Manson JE, Colditz GA, Willett WC, Speizer FE, Stampfer MJ. A prospective, observational study of postmenopausal hormone therapy and primary prevention of cardiovascular disease. Ann Intern Med 2000;133:933-41.
00#987	2000	Grodstein F	CVD	Postmenopausal hormones	Single	1.45	1.10-1.92	1		Grodstein F, Manson JE, Colditz GA, Willett WC, Speizer FE, Stampfer MJ. A prospective, observational study of postmenopausal hormone therapy and primary prevention of cardiovascular disease. Ann Intern Med 2000;133:933-41.
00#988	2000	Dukas L	Colorectal adenoma	Bowel movement	Single	0.9	0.7-1.2	3		Dukas L, Platz EA, Colditz GA, Willet WC, Giovannucci EL. Bowel movement, use of laxatives and risk of colorectal adenomatous polyps among women (United States). Cancer Causes Control 2000;11:907-14.
00#988	2000	Dukas L	Colorectal adenoma	Laxatives	Single	0.9	0.7-1.1	3		Dukas L, Platz EA, Colditz GA, Willet WC, Giovannucci EL. Bowel movement, use of laxatives and risk of colorectal adenomatous polyps among women (United States). Cancer Causes Control 2000;11:907-14.
00#989	2000	Giovannucci E	Colorectal adenoma	Blood test	Single	2.78	0.76-9.76	1		Giovannucci E, Pollak MN, Platz EA, et al. A prospective study of plasma insulin-like growth factor-1 and binding protein-3 and risk of colorectal neoplasia in women. Cancer Epidemiol Biomarkers Prev 2000;9:345-9.
00#989	2000	Giovannucci E	Colorectal ca	Blood test	Single	2.18	0.94-5.08	1		Giovannucci E, Pollak MN, Platz EA, et al. A prospective study of plasma insulin-like growth factor-1 and binding protein-3 and risk of colorectal neoplasia in women. Cancer Epidemiol Biomarkers Prev 2000;9:345-9.
00#989	2000	Giovannucci E	Colorectal adenoma	Blood test	Single	0.28	0.09-0.85	5		Giovannucci E, Pollak MN, Platz EA, et al. A prospective study of plasma insulin-like growth factor-1 and binding protein-3 and risk of colorectal neoplasia in women. Cancer Epidemiol Biomarkers Prev 2000;9:345-9.
00#989	2000	Giovannucci E	Colorectal ca	Blood test	Single	0.28	0.10-0.83	5		Giovannucci E, Pollak MN, Platz EA, et al. A prospective study of plasma insulin-like growth factor-1 and binding protein-3 and risk of colorectal neoplasia in women. Cancer Epidemiol Biomarkers Prev 2000;9:345-9.
01#909	2001	Michael YL	Health	Social networks	Single	0.73	0.65-0.81	5		Michael YL, Berkman LF, Colditz GA, Kawachi I. Living arrangements, social integration, and change in functional health status. Am J Epidemiol 2001;153:123-31.
01#909	2001	Michael YL	Health	Social networks	Single	0.72	0.65-0.80	5		Michael YL, Berkman LF, Colditz GA, Kawachi I. Living arrangements, social integration, and change in functional health status. Am J Epidemiol 2001;153:123-31.
01#910	2001	Cho E	Macular degeneration	Fat	Pooled	1.54	1.17-2.01	1		Cho E, Hung S, Willett WC, et al. Prospective study of dietary fat and the risk of age-related macular degeneration. Am J Clin Nutr 2001;73:209-18.
01#910	2001	Cho E	Macular degeneration	Fat	Pooled	1.49	1.15-1.94	1		Cho E, Hung S, Willett WC, et al. Prospective study of dietary fat and the risk of age-related macular degeneration. Am J Clin Nutr 2001;73:209-18.
01#911	2001	Smith-Warner SA	Breast ca	Fruits and vegetables	Pooled	0.93	0.86-1.00	4		Smith-Warner SA, Spiegelman D, Yaun SS, et al. Intake of fruits and vegetables and risk of breast cancer: a pooled analysis of cohort studies. JAMA 2001;285:769-76.
01#912	2001	Laden F	Breast ca	Blood test	Single	0.82	0.49-1.37	3		Laden F, Hankinson SE, Wolff MS, et al. Plasma organochlorine levels and the risk of breast cancer: an extended follow-up in the Nurses' Health Study. Int J Cancer 2001;91:568-74.
01#912	2001	Laden F	Breast ca	Blood test	Single	0.84	0.47-1.52	3		Laden F, Hankinson SE, Wolff MS, et al. Plasma organochlorine levels and the risk of breast cancer: an extended follow-up in the Nurses' Health Study. Int J Cancer 2001;91:568-74.
01#913	2001	Iso H	CVD	Fish	Single	0.48	0.21-1.06	4		Iso H, Rexrode KM, Stampfer MJ, et al. Intake of fish and omega-3 fatty acids and risk of stroke in women. JAMA 2001;285:304-12.
01#913	2001	Iso H	CVD	Fat	Single	0.72	0.53-0.99	5		Iso H, Rexrode KM, Stampfer MJ, et al. Intake of fish and omega-3 fatty acids and risk of stroke in women. JAMA 2001;285:304-12.
01#914	2001	Liu S	Blood tests	Diet	Single	1.75mmol/L vs 0.98 mmol/L	N	1		Liu S, Manson JE, Stampfer MJ, et al. Dietary glycemic load assessed by food-frequency questionnaire in relation to plasma high-density-lipoprotein cholesterol and fasting plasma triacylglycerols in postmenopausal women. Am J Clin Nutr 2001;73:560-6.
01#914	2001	Liu S	Blood tests	Diet	Single	1.34mcmol/L vs 1.50mcmol/L	N	1		Liu S, Manson JE, Stampfer MJ, et al. Dietary glycemic load assessed by food-frequency questionnaire in relation to plasma high-density-lipoprotein cholesterol and fasting plasma triacylglycerols in postmenopausal women. Am J Clin Nutr 2001;73:560-6.
01#916	2001	Hu FB	CVD	Exercise	Single	0.52	0.25-0.99	5		Hu FB, Stampfer MJ, Solomon C, et al. Physical activity and risk for cardiovascular events in diabetic women. Ann Intern Med 2001;134:96-105.
01#916	2001	Hu FB	CVD	Exercise	Single	0.56	N	5		Hu FB, Stampfer MJ, Solomon C, et al. Physical activity and risk for cardiovascular events in diabetic women. Ann Intern Med 2001;134:96-105.
01#917	2001	Iso H	CVD	Fat	Single	2.36	1.10-5.09	1		Iso H, Stampfer MJ, Manson JE, et al. Prospective study of fat and protein intake and risk of intraparenchymal hemorrhage in women. Circulation 2001;103:856-63.
01#917	2001	Iso H	CVD	Fat	Single	2.5	1.35-4.65	1		Iso H, Stampfer MJ, Manson JE, et al. Prospective study of fat and protein intake and risk of intraparenchymal hemorrhage in women. Circulation 2001;103:856-63.
01#917	2001	Iso H	CVD	Protein	Single	0.32	0.10-0.99	5		Iso H, Stampfer MJ, Manson JE, et al. Prospective study of fat and protein intake and risk of intraparenchymal hemorrhage in women. Circulation 2001;103:856-63.
01#918	2001	Hines LM	CVD	Gene	Pooled	0.65	0.43-0.99	5		Hines LM, Stampfer MJ, Ma J, et al. Genetic variation in alcohol dehydrogenase and the beneficial effect of moderate alcohol consumption on myocardial infarction. N Engl J Med 2001;344:549-55.
01#918	2001	Hines LM	CVD	Gene	Pooled	0.14	0.04-0.45	5		Hines LM, Stampfer MJ, Ma J, et al. Genetic variation in alcohol dehydrogenase and the beneficial effect of moderate alcohol consumption on myocardial infarction. N Engl J Med 2001;344:549-55.
01#919	2001	Karlson EW	Blood disease	Breast implants	Single	1.25	0.27-6.39	3		Karlson EW, Tanasijevic M, Hankinson SE, et al. Monoclonal gammopathy of undetermined significance and exposure to breast implants. Arch Intern Med 2001;161:864-7.
01#920	2001	Dukas L	Gallstones	Bowel movement	Single	0.97	0.86-1.08	3		Dukas L, Leitzmann MF, Willett WC, Colditz GA, Giovannucci EL. Association of bowel movement frequency and use of laxatives with the occurrence of symptomatic gallstone disease in a prospective study of women. Am J Gastroenterol 2001;96:715-21.
01#920	2001	Dukas L	Gallstones	Laxatives	Single	0.84	0.72-0.98	4		Dukas L, Leitzmann MF, Willett WC, Colditz GA, Giovannucci EL. Association of bowel movement frequency and use of laxatives with the occurrence of symptomatic gallstone disease in a prospective study of women. Am J Gastroenterol 2001;96:715-21.
01#921	2001	Jacobs TW	Breast ca	Benign breast disease	Single	N	N	3		Jacobs TW, Byrne C, Colditz G, Connolly JL, Schnitt SJ. Pathologic features of breast cancers in women with previous benign breast disease. Am J Clin Pathol 2001;115:362-9.
01#922	2001	Rockhill B	Mortality	Exercise	Single	*	*	*		Rockhill B, Willett WC, Manson JE, et al. Physical activity and mortality: a prospective study among women. Am J Public Health 2001;91:578-83.
01#923	2001	Hu FB	CVD	Cataract	Single	1.88	1.41-2.50	1		Hu FB, Hankinson SE, Stampfer MJ, et al. Prospective study of cataract extraction and risk of coronary heart disease in women. Am J Epidemiol 2001;153:875-81.
01#924	2001	Laden F	Breast ca	Blood test	Pooled	0.94	0.73-1.21	3		Laden F, Collman G, Iwamoto K, et al. 1,1-Dichloro-2,2-bis(p-chlorophenyl)ethylene and polychlorinated biphenyls and breast cancer: combined analysis of five U.S. studies. J Natl Cancer Inst 2001;93:768-76.
01#924	2001	Laden F	Breast ca	Blood test	Pooled	0.99	0.77-1.27	3		Laden F, Collman G, Iwamoto K, et al. 1,1-Dichloro-2,2-bis(p-chlorophenyl)ethylene and polychlorinated biphenyls and breast cancer: combined analysis of five U.S. studies. J Natl Cancer Inst 2001;93:768-76.
01#925	2001	Michaud DS	Pancreatic ca	Alcohol	Pooled	1	0.57-1.76	3		Michaud DS, Giovannucci E, Willett WC, Colditz GA, Fuchs CS. Coffee and alcohol consumption and the risk of pancreatic cancer in two prospective United States cohorts. Cancer Epidemiol Biomarkers Prev 2001;10:429-37.
01#925	2001	Michaud DS	Pancreatic ca	Caffeine	Pooled	0.62	0.27-1.43	4		Michaud DS, Giovannucci E, Willett WC, Colditz GA, Fuchs CS. Coffee and alcohol consumption and the risk of pancreatic cancer in two prospective United States cohorts. Cancer Epidemiol Biomarkers Prev 2001;10:429-37.
01#926	2001	Smith-Warner SA	Breast ca	Fat	Pooled	1.09	1.00-1.19	1		Smith-Warner SA, Spiegelman D, Adami HO, et al. Types of dietary fat and breast cancer: a pooled analysis of cohort studies. Int J Cancer 2001;92:767-74.
01#926	2001	Smith-Warner SA	Breast ca	Fat	Pooled	0.93	0.84-1.03	3		Smith-Warner SA, Spiegelman D, Adami HO, et al. Types of dietary fat and breast cancer: a pooled analysis of cohort studies. Int J Cancer 2001;92:767-74.
01#926	2001	Smith-Warner SA	Breast ca	Fat	Pooled	1.05	0.96-1.16	3		Smith-Warner SA, Spiegelman D, Adami HO, et al. Types of dietary fat and breast cancer: a pooled analysis of cohort studies. Int J Cancer 2001;92:767-74.
01#927	2001	Haiman CA	Endometrial ca	Gene	Single	0.89	0.67-1.27	4		Haiman CA, Hankinson SE, Colditz GA, Hunter DJ, De Vivo I. A polymorphism in CYP17 and endometrial cancer risk. Cancer Res 2001;61:3955-60.
01#927	2001	Haiman CA	Endometrial ca	Gene	Single	0.43	0.23-0.80	5		Haiman CA, Hankinson SE, Colditz GA, Hunter DJ, De Vivo I. A polymorphism in CYP17 and endometrial cancer risk. Cancer Res 2001;61:3955-60.
01#927	2001	Haiman CA	Blood tests	Gene	Single	0.109	N	5		Haiman CA, Hankinson SE, Colditz GA, Hunter DJ, De Vivo I. A polymorphism in CYP17 and endometrial cancer risk. Cancer Res 2001;61:3955-60.
01#928	2001	Salmeron J	Diabetes	Fat	Single	0.98	0.94-1.02	3		Salmeron J, Hu FB, Manson JE, et al. Dietary fat intake and risk of type 2 diabetes in women. Am J Clin Nutr 2001;73:1019-26.
01#928	2001	Salmeron J	Diabetes	Fat	Single	0.63	0.53-0.76	5		Salmeron J, Hu FB, Manson JE, et al. Dietary fat intake and risk of type 2 diabetes in women. Am J Clin Nutr 2001;73:1019-26.
01#928	2001	Salmeron J	Diabetes	Fat	Single	1.39	1.15-1.67	1		Salmeron J, Hu FB, Manson JE, et al. Dietary fat intake and risk of type 2 diabetes in women. Am J Clin Nutr 2001;73:1019-26.
01#929	2001	Grodstein F	Cognitive	Diabetes	Single	2.16	1.10-4.21	1		Grodstein F, Chen J, Wilson RS, Manson JE. Type 2 diabetes and cognitive function in community-dwelling elderly women. Diabetes Care 2001;24:1060-5.
01#930	2001	Zhang SM	Lymphoma	Multivitamins	Single	1.48	1.01-2.16	1		Zhang SM, Giovannucci EL, Hunter DJ, et al. Vitamin supplement use and the risk of non-Hodgkin's lymphoma among women and men. Am J Epidemiol 2001;153:1056-63.
01#931	2001	Cho E	Macular degeneration	Trace elements	Pooled	1.13	0.82-1.57	3		Cho E, Stampfer MJ, Seddon JM, et al. Prospective study of zinc intake and the risk of age-related macular degeneration. Ann Epidemiol 2001;11:328-36.
01#932	2001	Guillemette C	Breast ca	Gene	Single	0.8	0.49-1.29	3		Guillemette C, De Vivo I, Hankinson SE, et al. Association of genetic polymorphisms in UGT1A1 with breast cancer and plasma hormone levels. Cancer Epidemiol Biomarkers Prev 2001;10:711-4.
01#934	2001	Bertone ER	Ovarian ca	Exercise	Single	0.8	0.49-1.32	3		Bertone ER, Willett WC, Rosner BA, et al. Prospective study of recreational physical activity and ovarian cancer. J Natl Cancer Inst 2001;93:942-8.
01#935	2001	Joshipura KJ	CVD	Fruits and vegetables	Pooled	0.8	0.69-0.93	5		Joshipura KJ, Hu FB, Manson JE, et al. The effect of fruit and vegetable intake on risk for coronary heart disease. Ann Intern Med 2001;134:1106-14.
01#936	2001	Grodstein F	CVD	Postmenopausal hormones	Single	0.38	0.22-0.66	5		Grodstein F, Manson JE, Stampfer MJ. Postmenopausal hormone use and secondary prevention of coronary events in the nurses' health study. a prospective, observational study. Ann Intern Med 2001;135:1-8.
01#936	2001	Grodstein F	CVD	Postmenopausal hormones	Single	1.25	0.78-2.00	2		Grodstein F, Manson JE, Stampfer MJ. Postmenopausal hormone use and secondary prevention of coronary events in the nurses' health study. a prospective, observational study. Ann Intern Med 2001;135:1-8.
01#937	2001	Field AE	Diabetes	Weight	Single	17	14.2-20.5	1		Field AE, Coakley EH, Must A, et al. Impact of overweight on the risk of developing common chronic diseases during a 10-year period. Arch Intern Med 2001;161:1581-6.
01#937	2001	Field AE	Gallstones	Weight	Single	1.9	N	1		Field AE, Coakley EH, Must A, et al. Impact of overweight on the risk of developing common chronic diseases during a 10-year period. Arch Intern Med 2001;161:1581-6.
01#937	2001	Field AE	Hypertension	Weight	Single	1.7	N	1		Field AE, Coakley EH, Must A, et al. Impact of overweight on the risk of developing common chronic diseases during a 10-year period. Arch Intern Med 2001;161:1581-6.
01#937	2001	Field AE	Blood tests	Weight	Single	1.1	N	1		Field AE, Coakley EH, Must A, et al. Impact of overweight on the risk of developing common chronic diseases during a 10-year period. Arch Intern Med 2001;161:1581-6.
01#937	2001	Field AE	CVD	Weight	Single	1.4	N	1		Field AE, Coakley EH, Must A, et al. Impact of overweight on the risk of developing common chronic diseases during a 10-year period. Arch Intern Med 2001;161:1581-6.
01#938	2001	Hu FB	Mortality	Diabetes	Single	3.39	3.08-3.73	1		Hu FB, Stampfer MJ, Solomon CG, et al. The impact of diabetes mellitus on mortality from all causes and coronary heart disease in women: 20 years of follow-up. Arch Intern Med 2001;161:1717-23.
01#938	2001	Hu FB	CVD	Diabetes	Single	8.7	N	1		Hu FB, Stampfer MJ, Solomon CG, et al. The impact of diabetes mellitus on mortality from all causes and coronary heart disease in women: 20 years of follow-up. Arch Intern Med 2001;161:1717-23.
01#939	2001	Ascherio A	Parkinson's disease	Caffeine	Single	*	*	*		Ascherio A, Zhang SM, Hernan MA, et al. Prospective study of caffeine consumption and risk of Parkinson's disease in men and women. Ann Neurol 2001;50:56-63.
01#940	2001	Jacques PF	Cataract	Vitamin C	Single	0.31	0.16-0.58	5		Jacques PF, Chylack LT, Jr., Hankinson SE, et al. Long-term nutrient intake and early age-related nuclear lens opacities. Arch Ophthalmol 2001;119:1009-19.
01#941	2001	Fung TT	CVD	Diet	Single	0.76	0.60-0.98	5		Fung TT, Willett WC, Stampfer MJ, Manson JE, Hu FB. Dietary patterns and the risk of coronary heart disease in women. Arch Intern Med 2001;161:1857-62.
01#941	2001	Fung TT	CVD	Diet	Single	1.46	1.07-1.99	1		Fung TT, Willett WC, Stampfer MJ, Manson JE, Hu FB. Dietary patterns and the risk of coronary heart disease in women. Arch Intern Med 2001;161:1857-62.
01#942	2001	Hu FB	Diabetes	Diet + Lifestyle	Single	0.09	0.05-0.17	5		Hu FB, Manson JE, Stampfer MJ, et al. Diet, lifestyle, and the risk of type 2 diabetes mellitus in women. N Engl J Med 2001;345:790-7.
01#943	2001	Schernhammer ES	Breast ca	Work	Single	1.36	1.04-1.78	1		Schernhammer ES, Laden F, Speizer FE, et al. Rotating night shifts and risk of breast cancer in women participating in the nurses' health study. J Natl Cancer Inst 2001;93:1563-8.
01#944	2001	Michaud DS	Pancreatic ca	Weight	Pooled	1.72	1.19-2.48	1		Michaud DS, Giovannucci E, Willett WC, Colditz GA, Stampfer MJ, Fuchs CS. Physical activity, obesity, height, and the risk of pancreatic cancer. JAMA 2001;286:921-9.
01#944	2001	Michaud DS	Pancreatic ca	Height	Pooled	1.81	1.31-2.52	1		Michaud DS, Giovannucci E, Willett WC, Colditz GA, Stampfer MJ, Fuchs CS. Physical activity, obesity, height, and the risk of pancreatic cancer. JAMA 2001;286:921-9.
01#944	2001	Michaud DS	Pancreatic ca	Exercise	Pooled	0.45	0.29-0.70	5		Michaud DS, Giovannucci E, Willett WC, Colditz GA, Stampfer MJ, Fuchs CS. Physical activity, obesity, height, and the risk of pancreatic cancer. JAMA 2001;286:921-9.
01#945	2001	Fairfield KM	Ovarian ca	Vitamin A	Single	1.04	0.72-1.51	3		Fairfield KM, Hankinson SE, Rosner BA, Hunter DJ, Colditz GA, Willett WC. Risk of ovarian carcinoma and consumption of vitamins A, C, and E and specific carotenoids: a prospective analysis. Cancer 2001;92:2318-26.
01#945	2001	Fairfield KM	Ovarian ca	Vitamin C	Single	1.01	0.69-1.47	3		Fairfield KM, Hankinson SE, Rosner BA, Hunter DJ, Colditz GA, Willett WC. Risk of ovarian carcinoma and consumption of vitamins A, C, and E and specific carotenoids: a prospective analysis. Cancer 2001;92:2318-26.
01#945	2001	Fairfield KM	Ovarian ca	Vitamin E	Single	0.88	0.61-1.27	3		Fairfield KM, Hankinson SE, Rosner BA, Hunter DJ, Colditz GA, Willett WC. Risk of ovarian carcinoma and consumption of vitamins A, C, and E and specific carotenoids: a prospective analysis. Cancer 2001;92:2318-26.
01#945	2001	Fairfield KM	Ovarian ca	Carotenoids	Single	1.1	0.76-1.59	3		Fairfield KM, Hankinson SE, Rosner BA, Hunter DJ, Colditz GA, Willett WC. Risk of ovarian carcinoma and consumption of vitamins A, C, and E and specific carotenoids: a prospective analysis. Cancer 2001;92:2318-26.
01#945	2001	Fairfield KM	Ovarian ca	Fruits and vegetables	Single	0.54	0.29-1.03	4		Fairfield KM, Hankinson SE, Rosner BA, Hunter DJ, Colditz GA, Willett WC. Risk of ovarian carcinoma and consumption of vitamins A, C, and E and specific carotenoids: a prospective analysis. Cancer 2001;92:2318-26.
01#947	2001	Al-Delaimy WK	Mortality	Smoking	Single	2.19	1.32-3.65	1		Al-Delaimy WK, Willett WC, Manson JE, Speizer FE, Hu FB. Smoking and mortality among women with type 2 diabetes: The Nurses' Health Study cohort. Diabetes Care 2001;24:2043-8.
01#948	2001	Hernan MA	Parkinson's disease	Smoking	Single	0.4	0.2-0.7	5		Hernan MA, Zhang SM, Rueda-deCastro AM, Colditz GA, Speizer FE, Ascherio A. Cigarette smoking and the incidence of Parkinson's disease in two prospective studies. Ann Neurol 2001;50:780-6.
01#949	2001	Collaborative Group	Breast ca	Family hx	Pooled	3.9	2.03-7.49	1		Familial breast cancer: collaborative reanalysis of individual data from 52 epidemiological studies including 58,209 women with breast cancer and 101,986 women without the disease. Lancet 2001;358:1389-99.
01#950	2001	Barr RG	Asthma	Gene	Single	7.4	N	1		Barr RG, Cooper DM, Speizer FE, Drazen JM, Camargo CA, Jr. Beta(2)-adrenoceptor polymorphism and body mass index are associated with adult-onset asthma in sedentary but not active women. Chest 2001;120:1474-9.
02#850	2002	Feskanich D	Osteoporosis	Vitamin A	Single	1.48	1.05-2.07	1		Feskanich D, Singh V, Willett WC, Colditz GA. Vitamin A intake and hip fractures among postmenopausal women. JAMA 2002;287:47-54.
02#851	2002	Weintraub JM	Cataract	Smoking	Pooled	0.8	0..71-0.91	5		Weintraub JM, Willett WC, Rosner B, Colditz GA, Seddon JM, Hankinson SE. Smoking cessation and risk of cataract extraction among US women and men. Am J Epidemiol 2002;155:72-9.
02#852	2002	Feskanich D	Mental health	Stress	Single	3.7	1.7-8.3	1		Feskanich D, Hastrup JL, Marshall JR, et al. Stress and suicide in the Nurses' Health Study. J Epidemiol Community Health 2002;56:95-8.
02#852	2002	Feskanich D	Mental health	Stress	Single	2.1	1.0-4.5	1		Feskanich D, Hastrup JL, Marshall JR, et al. Stress and suicide in the Nurses' Health Study. J Epidemiol Community Health 2002;56:95-8.
02#853	2002	Egan KM	Breast ca	Smoking	Single	1.04	0.94-1.15	2		Egan KM, Stampfer MJ, Hunter D, et al. Active and passive smoking in breast cancer: prospective results from the Nurses' Health Study. Epidemiology 2002;13:138-45.
02#853	2002	Egan KM	Breast ca	Smoking	Single	0.9	0.67-1.22	3		Egan KM, Stampfer MJ, Hunter D, et al. Active and passive smoking in breast cancer: prospective results from the Nurses' Health Study. Epidemiology 2002;13:138-45.
02#854	2002	Al-Delaimy WK	Diabetes	Snoring	Single	2.03	1.71-2.40	1		Al-Delaimy WK, Manson JE, Willett WC, Stampfer MJ, Hu FB. Snoring as a risk factor for type II diabetes mellitus: a prospective study. Am J Epidemiol 2002;155:387-93.
02#855	2002	Haiman CA	Breast ca	Gene	Single	1.06	0.83-1.35	3		Haiman CA, Brown M, Hankinson SE, et al. The androgen receptor CAG repeat polymorphism and risk of breast cancer in the Nurses' Health Study. Cancer Res 2002;62:1045-9.
02#856	2002	Al-Delaimy WK	CVD	Smoking	Single	2.68	2.07-3.48	1		Al-Delaimy WK, Manson JE, Solomon CG, et al. Smoking and risk of coronary heart disease among women with type 2 diabetes mellitus. Arch Intern Med 2002;162:273-9.
02#857	2002	Taylor A	Cataract	Vitamin C	Single	0.43	0.2-0.93	5		Taylor A, Jacques PF, Chylack LT, Jr., et al. Long-term intake of vitamins and carotenoids and odds of early age-related cortical and posterior subcapsular lens opacities. Am J Clin Nutr 2002;75:540-9.
02#857	2002	Taylor A	Cataract	Carotenoids	Single	N	N	5		Taylor A, Jacques PF, Chylack LT, Jr., et al. Long-term intake of vitamins and carotenoids and odds of early age-related cortical and posterior subcapsular lens opacities. Am J Clin Nutr 2002;75:540-9.
02#858	2002	Fuchs CS	Colorectal ca	Folate	Single	0.81	0.62-1.07	4		Fuchs CS, Willett WC, Colditz GA, et al. The influence of folate and multivitamin use on the familial risk of colon cancer in women. Cancer Epidemiol Biomarkers Prev 2002;11:227-34.
02#858	2002	Fuchs CS	Colorectal ca	Folate	Single	0.48	0.28-0.83	5		Fuchs CS, Willett WC, Colditz GA, et al. The influence of folate and multivitamin use on the familial risk of colon cancer in women. Cancer Epidemiol Biomarkers Prev 2002;11:227-34.
02#859	2002	Wu K	Colorectal ca	Calcium	Single	0.73	0.41-1.27	4		Wu K, Willett WC, Fuchs CS, Colditz GA, Giovannucci EL. Calcium intake and risk of colon cancer in women and men. J Natl Cancer Inst 2002;94:437-46.
02#860	2002	Missmer SA	Breast ca	Meat	Pooled	N	N	3		Missmer SA, Smith-Warner SA, Spiegelman D, et al. Meat and dairy food consumption and breast cancer: a pooled analysis of cohort studies. Int J Epidemiol 2002;31:78-85.
02#860	2002	Missmer SA	Breast ca	Dairy products	Pooled	N	N	3		Missmer SA, Smith-Warner SA, Spiegelman D, et al. Meat and dairy food consumption and breast cancer: a pooled analysis of cohort studies. Int J Epidemiol 2002;31:78-85.
02#860	2002	Missmer SA	Breast ca	Eggs	Pooled	*	*	*		Missmer SA, Smith-Warner SA, Spiegelman D, et al. Meat and dairy food consumption and breast cancer: a pooled analysis of cohort studies. Int J Epidemiol 2002;31:78-85.
02#860	2002	Missmer SA	Breast ca	Eggs	Pooled	*	*	*		Missmer SA, Smith-Warner SA, Spiegelman D, et al. Meat and dairy food consumption and breast cancer: a pooled analysis of cohort studies. Int J Epidemiol 2002;31:78-85.
02#861	2002	Byrne C	Breast ca	Fat	Single	0.94	0.77-1.15	3		Byrne C, Rockett H, Holmes MD. Dietary fat, fat subtypes, and breast cancer risk: lack of an association among postmenopausal women with no history of benign breast disease. Cancer Epidemiol Biomarkers Prev 2002;11:261-5.
02#861	2002	Byrne C	Breast ca	Fat	Single	0.88	0.70-1.12	3		Byrne C, Rockett H, Holmes MD. Dietary fat, fat subtypes, and breast cancer risk: lack of an association among postmenopausal women with no history of benign breast disease. Cancer Epidemiol Biomarkers Prev 2002;11:261-5.
02#861	2002	Byrne C	Breast ca	Fat	Single	1.16	0.92-1.46	3		Byrne C, Rockett H, Holmes MD. Dietary fat, fat subtypes, and breast cancer risk: lack of an association among postmenopausal women with no history of benign breast disease. Cancer Epidemiol Biomarkers Prev 2002;11:261-5.
02#861	2002	Byrne C	Breast ca	Fat	Single	0.92	0.73-1.13	3		Byrne C, Rockett H, Holmes MD. Dietary fat, fat subtypes, and breast cancer risk: lack of an association among postmenopausal women with no history of benign breast disease. Cancer Epidemiol Biomarkers Prev 2002;11:261-5.
02#861	2002	Byrne C	Breast ca	Fat	Single	1.13	0.81-1.57	3		Byrne C, Rockett H, Holmes MD. Dietary fat, fat subtypes, and breast cancer risk: lack of an association among postmenopausal women with no history of benign breast disease. Cancer Epidemiol Biomarkers Prev 2002;11:261-5.
02#861	2002	Byrne C	Breast ca	Fat	Single	0.93	0.74-1.16	3		Byrne C, Rockett H, Holmes MD. Dietary fat, fat subtypes, and breast cancer risk: lack of an association among postmenopausal women with no history of benign breast disease. Cancer Epidemiol Biomarkers Prev 2002;11:261-5.
02#862	2002	Hu FB	CVD	Fish	Single	0.66	0.50-0.89	5		Hu FB, Bronner L, Willett WC, et al. Fish and omega-3 fatty acid intake and risk of coronary heart disease in women. JAMA 2002;287:1815-21.
02#862	2002	Hu FB	CVD	Fat	Single	0.67	N	5		Hu FB, Bronner L, Willett WC, et al. Fish and omega-3 fatty acid intake and risk of coronary heart disease in women. JAMA 2002;287:1815-21.
02#863	2002	Schernhammer ES	Pancreatic ca	Gallstones	Pooled	1.11	0.78-1.56	3		Schernhammer ES, Michaud DS, Leitzmann MF, Giovannucci E, Colditz GA, Fuchs CS. Gallstones, cholecystectomy, and the risk for developing pancreatic cancer. Br J Cancer 2002;86:1081-4.
02#864	2002	Fung TT	Skin ca	Folate	Single	1.2	0.99-1.31	2		Fung TT, Hunter DJ, Spiegelman D, Colditz GA, Speizer FE, Willett WC. Vitamins and carotenoids intake and the risk of basal cell carcinoma of the skin in women (United States). Cancer Causes Control 2002;13:221-30.
02#864	2002	Fung TT	Skin ca	Vitamin A	Single	1.16	1.06-1.26	2		Fung TT, Hunter DJ, Spiegelman D, Colditz GA, Speizer FE, Willett WC. Vitamins and carotenoids intake and the risk of basal cell carcinoma of the skin in women (United States). Cancer Causes Control 2002;13:221-30.
02#864	2002	Fung TT	Skin ca	Vitamin C	Single	1.13	1.03-1.23	2		Fung TT, Hunter DJ, Spiegelman D, Colditz GA, Speizer FE, Willett WC. Vitamins and carotenoids intake and the risk of basal cell carcinoma of the skin in women (United States). Cancer Causes Control 2002;13:221-30.
02#864	2002	Fung TT	Skin ca	Vitamin E	Single	1.15	1.06-1.26	2		Fung TT, Hunter DJ, Spiegelman D, Colditz GA, Speizer FE, Willett WC. Vitamins and carotenoids intake and the risk of basal cell carcinoma of the skin in women (United States). Cancer Causes Control 2002;13:221-30.
02#867	2002	De Vivo I	Breast ca	Gene	Single	1	0.72-1.45	3		De Vivo I, Hankinson SE, Li L, Colditz GA, Hunter DJ. Association of CYP1B1 polymorphisms and breast cancer risk. Cancer Epidemiol Biomarkers Prev 2002;11:489-92.
02#867	2002	De Vivo I	Breast ca	Gene	Single	0.8	0.62-1.15	3		De Vivo I, Hankinson SE, Li L, Colditz GA, Hunter DJ. Association of CYP1B1 polymorphisms and breast cancer risk. Cancer Epidemiol Biomarkers Prev 2002;11:489-92.
02#868	2002	Hernan MA	Parkinson's disease	Gene	Single	1.2	0.9-1.7	3		Hernan MA, Checkoway H, O'Brien R, et al. MAOB intron 13 and COMT codon 158 polymorphisms, cigarette smoking, and the risk of PD. Neurology 2002;58:1381-7.
02#869	2002	Solomon CG	CVD	Menstruation	Single	1.67	1.35-2.06	1		Solomon CG, Hu FB, Dunaif A, et al. Menstrual cycle irregularity and risk for future cardiovascular disease. J Clin Endocrinol Metab 2002;87:2013-7.
02#869	2002	Solomon CG	CVD	Menstruation	Single	1.3	0.97-1.74	2		Solomon CG, Hu FB, Dunaif A, et al. Menstrual cycle irregularity and risk for future cardiovascular disease. J Clin Endocrinol Metab 2002;87:2013-7.
02#870	2002	Bertone ER	Ovarian ca	Fat	Single	1.03	0.72-1.45	3		Bertone ER, Rosner BA, Hunter DJ, et al. Dietary fat intake and ovarian cancer in a cohort of US women. Am J Epidemiol 2002;156:22-31.
02#871	2002	Michael YL	Health	Social networks	Single	*	*	*		Michael YL, Berkman LF, Colditz GA, Holmes MD, Kawachi I. Social networks and health-related quality of life in breast cancer survivors: a prospective study. J Psychosom Res 2002;52:285-93.
02#872	2002	Cho E	CVD	Weight	Single	3.21	N	1		Cho E, Manson JE, Stampfer MJ, et al. A prospective study of obesity and risk of coronary heart disease among diabetic women. Diabetes Care 2002;25:1142-8.
02#873	2002	Missmer SA	Breast ca	Gene	Single	0.96	0.56-1.64	2		Missmer SA, Haiman CA, Hunter DJ, et al. A sequence repeat in the insulin-like growth factor-1 gene and risk of breast cancer. Int J Cancer 2002;100:332-6.
02#874	2002	Weintraub JM	Cataract	Postmenopausal hormones	Single	0.85	0.54-1.34	4		Weintraub JM, Taylor A, Jacques P, et al. Postmenopausal hormone use and lens opacities. Ophthalmic Epidemiol 2002;9:179-90.
02#875	2002	Hu FB	CVD	Diabetes	Single	3.17	2.61-4.71	1		Hu FB, Stampfer MJ, Haffner SM, Solomon CG, Willett WC, Manson JE. Elevated risk of cardiovascular disease prior to clinical diagnosis of type 2 diabetes. Diabetes Care 2002;25:1129-34.
02#876	2002	Key T	Breast ca	Blood test	Pooled	2	1.47-2.71	1		Key T, Appleby P, Barnes I, Reeves G. Endogenous sex hormones and breast cancer in postmenopausal women: reanalysis of nine prospective studies. J Natl Cancer Inst 2002;94:606-16.
02#877	2002	Collaborative Group	Breast ca	Breast feeding	Pooled	0.957	0.942-0.971	5		Breast cancer and breastfeeding: collaborative reanalysis of individual data from 47 epidemiological studies in 30 countries, including 50302 women with breast cancer and 96973 women without the disease. Lancet 2002;360:187-95.
02#878	2002	Cannuscio CC	Mental health	Lifestyle	Single	5.6	3.8-8.3	1		Cannuscio CC, Jones C, Kawachi I, Colditz GA, Berkman L, Rimm E. Reverberations of family illness: a longitudinal assessment of informal caregiving and mental health status in the Nurses' Health Study. Am J Public Health 2002;92:1305-11.
02#879	2002	Fairfield KM	Ovarian ca	Weight	Single	1.05	0.73-1.51	3		Fairfield KM, Willett WC, Rosner BA, Manson JE, Speizer FE, Hankinson SE. Obesity, weight gain, and ovarian cancer. Obstet Gynecol 2002;100:288-96.
02#879	2002	Fairfield KM	Ovarian ca	Weight	Single	2.05	1.07-3.93	1		Fairfield KM, Willett WC, Rosner BA, Manson JE, Speizer FE, Hankinson SE. Obesity, weight gain, and ovarian cancer. Obstet Gynecol 2002;100:288-96.
02#879	2002	Fairfield KM	Ovarian ca	Weight	Single	N	N	3		Fairfield KM, Willett WC, Rosner BA, Manson JE, Speizer FE, Hankinson SE. Obesity, weight gain, and ovarian cancer. Obstet Gynecol 2002;100:288-96.
02#880	2002	Fairfield KM	Ovarian ca	NSAIDs	Single	1	0.80-1.25	3		Fairfield KM, Hunter DJ, Fuchs CS, Colditz GA, Hankinson SE. Aspirin, other NSAIDs, and ovarian cancer risk (United States). Cancer Causes Control 2002;13:535-42.
02#880	2002	Fairfield KM	Ovarian ca	NSAIDs	Single	0.6	0.38-0.95	5		Fairfield KM, Hunter DJ, Fuchs CS, Colditz GA, Hankinson SE. Aspirin, other NSAIDs, and ovarian cancer risk (United States). Cancer Causes Control 2002;13:535-42.
02#881	2002	Barr RG	Asthma	Age	Single	*	*	*		Barr RG, Somers SC, Speizer FE, Camargo CA, Jr. Patient factors and medication guideline adherence among older women with asthma. Arch Intern Med 2002;162:1761-8.
02#881	2002	Barr RG	Asthma	Asthma	Single	N	N	1		Barr RG, Somers SC, Speizer FE, Camargo CA, Jr. Patient factors and medication guideline adherence among older women with asthma. Arch Intern Med 2002;162:1761-8.
02#881	2002	Barr RG	Asthma	Demographics	Single	*	*	*		Barr RG, Somers SC, Speizer FE, Camargo CA, Jr. Patient factors and medication guideline adherence among older women with asthma. Arch Intern Med 2002;162:1761-8.
02#881	2002	Barr RG	Asthma	Smoking	Single	*	*	*		Barr RG, Somers SC, Speizer FE, Camargo CA, Jr. Patient factors and medication guideline adherence among older women with asthma. Arch Intern Med 2002;162:1761-8.
02#882	2002	Korrick SA	Blood tests	Postmenopausal hormones	Single	N	N	5		Korrick SA, Schwartz J, Tsaih SW, et al. Correlates of bone and blood lead levels among middle-aged and elderly women. Am J Epidemiol 2002;156:335-43.
02#883	2002	Michaud DS	Pancreatic ca	Diet	Single	2.67	1.02-6.99	1		Michaud DS, Liu S, Giovannucci E, Willett WC, Colditz GA, Fuchs CS. Dietary sugar, glycemic load, and pancreatic cancer risk in a prospective study. J Natl Cancer Inst 2002;94:1293-300.
02#884	2002	Shin MH	Breast ca	Dairy products	Single	0.68	0.55-0.86	5		Shin MH, Holmes MD, Hankinson SE, Wu K, Colditz GA, Willett WC. Intake of dairy products, calcium, and vitamin d and risk of breast cancer. J Natl Cancer Inst 2002;94:1301-11.
02#884	2002	Shin MH	Breast ca	Calcium	Single	0.69	0.48-0.98	5		Shin MH, Holmes MD, Hankinson SE, Wu K, Colditz GA, Willett WC. Intake of dairy products, calcium, and vitamin d and risk of breast cancer. J Natl Cancer Inst 2002;94:1301-11.
02#884	2002	Shin MH	Breast ca	Vitamin D	Single	0.72	0.55-0.94	5		Shin MH, Holmes MD, Hankinson SE, Wu K, Colditz GA, Willett WC. Intake of dairy products, calcium, and vitamin d and risk of breast cancer. J Natl Cancer Inst 2002;94:1301-11.
02#884	2002	Shin MH	Breast ca	Carbohydrates	Single	0.68	0.54-0.86	5		Shin MH, Holmes MD, Hankinson SE, Wu K, Colditz GA, Willett WC. Intake of dairy products, calcium, and vitamin d and risk of breast cancer. J Natl Cancer Inst 2002;94:1301-11.
02#882	2002	Korrick SA	Blood tests	Alcohol	Single	N	N	1		Korrick SA, Schwartz J, Tsaih SW, et al. Correlates of bone and blood lead levels among middle-aged and elderly women. Am J Epidemiol 2002;156:335-43.
02#885	2002	De Vivo I	Endometrial ca	Gene	Single	N	N	1		De Vivo I, Huggins GS, Hankinson SE, et al. A functional polymorphism in the promoter of the progesterone receptor gene associated with endometrial cancer risk. Proc Natl Acad Sci U S A 2002;99:12263-8.
02#886	2002	Holmes MD	Blood tests	Diet	Single	195ng/ml	N	1		Holmes MD, Pollak MN, Willett WC, Hankinson SE. Dietary correlates of plasma insulin-like growth factor I and insulin-like growth factor binding protein 3 concentrations. Cancer Epidemiol Biomarkers Prev 2002;11:852-61.
02#886	2002	Holmes MD	Blood tests	Protein	Single	196ng/ml	N	1		Holmes MD, Pollak MN, Willett WC, Hankinson SE. Dietary correlates of plasma insulin-like growth factor I and insulin-like growth factor binding protein 3 concentrations. Cancer Epidemiol Biomarkers Prev 2002;11:852-61.
02#886	2002	Holmes MD	Blood tests	Dairy products	Single	200ng/ml	N	1		Holmes MD, Pollak MN, Willett WC, Hankinson SE. Dietary correlates of plasma insulin-like growth factor I and insulin-like growth factor binding protein 3 concentrations. Cancer Epidemiol Biomarkers Prev 2002;11:852-61.
02#887	2002	Holmes MD	Blood tests	Age	Single	*	*	*		Holmes MD, Pollak MN, Hankinson SE. Lifestyle correlates of plasma insulin-like growth factor I and insulin-like growth factor binding protein 3 concentrations. Cancer Epidemiol Biomarkers Prev 2002;11:862-7.
02#887	2002	Holmes MD	Blood tests	Weight	Single	4080ng/ml vs 3879ng/ml	N	1		Holmes MD, Pollak MN, Hankinson SE. Lifestyle correlates of plasma insulin-like growth factor I and insulin-like growth factor binding protein 3 concentrations. Cancer Epidemiol Biomarkers Prev 2002;11:862-7.
02#887	2002	Holmes MD	Blood tests	Postmenopausal hormones	Single	116ng/ml vs 181 ng/ml	N	5		Holmes MD, Pollak MN, Hankinson SE. Lifestyle correlates of plasma insulin-like growth factor I and insulin-like growth factor binding protein 3 concentrations. Cancer Epidemiol Biomarkers Prev 2002;11:862-7.
02#887	2002	Holmes MD	Blood tests	Parity	Single	180ng/ml vs 212ng/ml	N	5		Holmes MD, Pollak MN, Hankinson SE. Lifestyle correlates of plasma insulin-like growth factor I and insulin-like growth factor binding protein 3 concentrations. Cancer Epidemiol Biomarkers Prev 2002;11:862-7.
02#888	2002	Smith-Warner SA	Lung ca	Fat	Pooled	1.01	0.98-1.05	3		Smith-Warner SA, Ritz J, Hunter DJ, et al. Dietary fat and risk of lung cancer in a pooled analysis of prospective studies. Cancer Epidemiol Biomarkers Prev 2002;11:987-92.
02#888	2002	Smith-Warner SA	Lung ca	Cholesterol	Pooled	1.01	0.97-1.05	3		Smith-Warner SA, Ritz J, Hunter DJ, et al. Dietary fat and risk of lung cancer in a pooled analysis of prospective studies. Cancer Epidemiol Biomarkers Prev 2002;11:987-92.
02#889	2002	Fung TT	Skin ca	Alcohol	Pooled	1.29	1.18-1.42	1		Fung TT, Hunter DJ, Spiegelman D, Colditz GA, Rimm EB, Willett WC. Intake of alcohol and alcoholic beverages and the risk of basal cell carcinoma of the skin. Cancer Epidemiol Biomarkers Prev 2002;11:1119-22.
02#891	2002	Merchant A	Dental health	Dental health	Pooled	1.16	0.64-210	3		Merchant A, Pitiphat W, Douglass CW, Crohin C, Joshipura K. Oral hygiene practices and periodontitis in health care professionals. J Periodontol 2002;73:531-5.
02#891	2002	Merchant A	Dental health	Dental health	Pooled	1.16	0.63-2.13	3		Merchant A, Pitiphat W, Douglass CW, Crohin C, Joshipura K. Oral hygiene practices and periodontitis in health care professionals. J Periodontol 2002;73:531-5.
02#892	2002	Zhang SM	Parkinson's disease	Vitamin E	Pooled	0.68	0.49-0.93	5		Zhang SM, Hernan MA, Chen H, Spiegelman D, Willett WC, Ascherio A. Intakes of vitamins E and C, carotenoids, vitamin supplements, and PD risk. Neurology 2002;59:1161-9.
02#892	2002	Zhang SM	Parkinson's disease	Nuts	Pooled	0.57	0.34-0.95	5		Zhang SM, Hernan MA, Chen H, Spiegelman D, Willett WC, Ascherio A. Intakes of vitamins E and C, carotenoids, vitamin supplements, and PD risk. Neurology 2002;59:1161-9.
02#893	2002	Weintraub JM	Cataract	Weight	Pooled	1.36	1.23-1.49	1		Weintraub JM, Willett WC, Rosner B, Colditz GA, Seddon JM, Hankinson SE. A prospective study of the relationship between body mass index and cataract extraction among US women and men. Int J Obes Relat Metab Disord 2002;26:1588-95.
02#893	2002	Weintraub JM	Cataract	Weight	Pooled	1.68	1.30-2.17	1		Weintraub JM, Willett WC, Rosner B, Colditz GA, Seddon JM, Hankinson SE. A prospective study of the relationship between body mass index and cataract extraction among US women and men. Int J Obes Relat Metab Disord 2002;26:1588-95.
02#894	2002	Dedier J	Hypertension	NSAIDs	Single	1.21	1.13-1.30	1		Dedier J, Stampfer MJ, Hankinson SE, Willett WC, Speizer FE, Curhan GC. Nonnarcotic analgesic use and the risk of hypertension in US women. Hypertension 2002;40:604-8; discussion 1-3.
02#894	2002	Dedier J	Hypertension	Acetaminophen	Single	1.2	1.08-1.33	1		Dedier J, Stampfer MJ, Hankinson SE, Willett WC, Speizer FE, Curhan GC. Nonnarcotic analgesic use and the risk of hypertension in US women. Hypertension 2002;40:604-8; discussion 1-3.
02#894	2002	Dedier J	Hypertension	NSAIDs	Single	1.35	1.25-1.46	1		Dedier J, Stampfer MJ, Hankinson SE, Willett WC, Speizer FE, Curhan GC. Nonnarcotic analgesic use and the risk of hypertension in US women. Hypertension 2002;40:604-8; discussion 1-3.
02#895	2002	Feskanich D	Osteoporosis	Exercise	Single	0.45	0.32-0.63	5		Feskanich D, Willett W, Colditz G. Walking and leisure-time activity and risk of hip fracture in postmenopausal women. JAMA 2002;288:2300-6.
02#895	2002	Feskanich D	Osteoporosis	Exercise	Single	0.59	0.37-094	5		Feskanich D, Willett W, Colditz G. Walking and leisure-time activity and risk of hip fracture in postmenopausal women. JAMA 2002;288:2300-6.
02#896	2002	Wu K	Colorectal ca	Vitamin E	Single	N	N	3		Wu K, Willett WC, Chan JM, et al. A prospective study on supplemental vitamin e intake and risk of colon cancer in women and men. Cancer Epidemiol Biomarkers Prev 2002;11:1298-304.
02#898	2002	Chen WY	Breast ca	Postmenopausal hormones	Single	1.99	1.42-2.79	1		Chen WY, Colditz GA, Rosner B, et al. Use of postmenopausal hormones, alcohol, and risk for invasive breast cancer. Ann Intern Med 2002;137:798-804.
02#899	2002	Memisoglu A	Breast ca	Gene	Single	1.08	0.85-1.38	3		Memisoglu A, Hankinson SE, Manson JE, Colditz GA, Hunter DJ. Lack of association of the codon 12 polymorphism of the peroxisome proliferator-activated receptor gamma gene with breast cancer and body mass. Pharmacogenetics 2002;12:597-603.
02#902	2002	McCullough ML	Chronic disease	Diet	Single	0.89	0.82-0.96	5		McCullough ML, Feskanich D, Stampfer MJ, et al. Diet quality and major chronic disease risk in men and women: moving toward improved dietary guidance. Am J Clin Nutr 2002;76:1261-71.
02#902	2002	McCullough ML	CVD	Diet	Single	0.72	0.60-0.86	5		McCullough ML, Feskanich D, Stampfer MJ, et al. Diet quality and major chronic disease risk in men and women: moving toward improved dietary guidance. Am J Clin Nutr 2002;76:1261-71.
02#903	2002	Jiang R	Diabetes	Nuts	Single	0.73	0.60-0.89	5		Jiang R, Manson JE, Stampfer MJ, Liu S, Willett WC, Hu FB. Nut and peanut butter consumption and risk of type 2 diabetes in women. JAMA 2002;288:2554-60.
02#903	2002	Jiang R	Diabetes	Nuts	Single	0.79	0.68-0.91	5		Jiang R, Manson JE, Stampfer MJ, Liu S, Willett WC, Hu FB. Nut and peanut butter consumption and risk of type 2 diabetes in women. JAMA 2002;288:2554-60.
02#904	2002	Leitzmann MF	Gallstones	Caffeine	Single	0.72	0.62-0.84	5		Leitzmann MF, Stampfer MJ, Willett WC, Spiegelman D, Colditz GA, Giovannucci EL. Coffee intake is associated with lower risk of symptomatic gallstone disease in women. Gastroenterology 2002;123:1823-30.
02#904	2002	Leitzmann MF	Gallstones	Caffeine	Single	0.85	0.74-0.96	5		Leitzmann MF, Stampfer MJ, Willett WC, Spiegelman D, Colditz GA, Giovannucci EL. Coffee intake is associated with lower risk of symptomatic gallstone disease in women. Gastroenterology 2002;123:1823-30.
02#906	2002	Laden F	Breast ca	Gene	Single	2.78	0.99-7.82	1		Laden F, Ishibe N, Hankinson SE, et al. Polychlorinated biphenyls, cytochrome P450 1A1, and breast cancer risk in the Nurses' Health Study. Cancer Epidemiol Biomarkers Prev 2002;11:1560-5.
02#907	2002	Lee S	CVD	Work	Single	0.71	0.42-1.19	3		Lee S, Colditz G, Berkman L, Kawachi I. A prospective study of job strain and coronary heart disease in US women. Int J Epidemiol 2002;31:1147-53; discussion 54.
02#907	2002	Lee S	CVD	Work	Single	1.08	0.69-1.68	3		Lee S, Colditz G, Berkman L, Kawachi I. A prospective study of job strain and coronary heart disease in US women. Int J Epidemiol 2002;31:1147-53; discussion 54.
02#907	2002	Lee S	CVD	Work	Single	0.91	0.54-1.53	3		Lee S, Colditz G, Berkman L, Kawachi I. A prospective study of job strain and coronary heart disease in US women. Int J Epidemiol 2002;31:1147-53; discussion 54.
02#908	2002	Chen H	Parkinson's disease	Dairy products	Single	1.1	N	3		Chen H, Zhang SM, Hernan MA, Willett WC, Ascherio A. Diet and Parkinson's disease: a potential role of dairy products in men. Ann Neurol 2002;52:793-801.
03#795	2003	Fung TT	Skin ca	Vitamin A	Single	N	N	3		Fung TT, Spiegelman D, Egan KM, Giovannucci E, Hunter DJ, Willett WC. Vitamin and carotenoid intake and risk of squamous cell carcinoma of the skin. Int J Cancer 2003;103:110-5.
03#795	2003	Fung TT	Skin ca	Vitamin C	Single	N	N	3		Fung TT, Spiegelman D, Egan KM, Giovannucci E, Hunter DJ, Willett WC. Vitamin and carotenoid intake and risk of squamous cell carcinoma of the skin. Int J Cancer 2003;103:110-5.
03#795	2003	Fung TT	Skin ca	Vitamin E	Single	N	N	3		Fung TT, Spiegelman D, Egan KM, Giovannucci E, Hunter DJ, Willett WC. Vitamin and carotenoid intake and risk of squamous cell carcinoma of the skin. Int J Cancer 2003;103:110-5.
03#795	2003	Fung TT	Skin ca	Folate	Single	N	N	3		Fung TT, Spiegelman D, Egan KM, Giovannucci E, Hunter DJ, Willett WC. Vitamin and carotenoid intake and risk of squamous cell carcinoma of the skin. Int J Cancer 2003;103:110-5.
03#795	2003	Fung TT	Skin ca	Carotenoids	Single	N	N	3		Fung TT, Spiegelman D, Egan KM, Giovannucci E, Hunter DJ, Willett WC. Vitamin and carotenoid intake and risk of squamous cell carcinoma of the skin. Int J Cancer 2003;103:110-5.
03#796	2003	Feskanich D	Osteoporosis	Vitamin D	Single	0.63	0.42-0.94	5		Feskanich D, Willett WC, Colditz GA. Calcium, vitamin D, milk consumption, and hip fractures: a prospective study among postmenopausal women. Am J Clin Nutr 2003;77:504-11.
03#796	2003	Feskanich D	Osteoporosis	Calcium	Single	0.96	0.68-1.34	3		Feskanich D, Willett WC, Colditz GA. Calcium, vitamin D, milk consumption, and hip fractures: a prospective study among postmenopausal women. Am J Clin Nutr 2003;77:504-11.
03#796	2003	Feskanich D	Osteoporosis	Dairy products	Single	N	N	3		Feskanich D, Willett WC, Colditz GA. Calcium, vitamin D, milk consumption, and hip fractures: a prospective study among postmenopausal women. Am J Clin Nutr 2003;77:504-11.
03#797	2003	Ayas NT	CVD	Sleep	Single	1.45	1.10-1.92	1		Ayas NT, White DP, Manson JE, et al. A prospective study of sleep duration and coronary heart disease in women. Arch Intern Med 2003;163:205-9.
03#797	2003	Ayas NT	CVD	Sleep	Single	1.38	1.03-1.86	1		Ayas NT, White DP, Manson JE, et al. A prospective study of sleep duration and coronary heart disease in women. Arch Intern Med 2003;163:205-9.
03#798	2003	Ayas NT	Diabetes	Sleep	Single	1.18	0.96-1.44	2		Ayas NT, White DP, Al-Delaimy WK, et al. A prospective study of self-reported sleep duration and incident diabetes in women. Diabetes Care 2003;26:380-4.
03#798	2003	Ayas NT	Diabetes	Sleep	Single	1.35	1.04-1.75	1		Ayas NT, White DP, Al-Delaimy WK, et al. A prospective study of self-reported sleep duration and incident diabetes in women. Diabetes Care 2003;26:380-4.
03#799	2003	Holmes MD	Breast ca	Protein	Single	1.02	0.92-1.14	3		Holmes MD, Colditz GA, Hunter DJ, et al. Meat, fish and egg intake and risk of breast cancer. Int J Cancer 2003;104:221-7.
03#799	2003	Holmes MD	Breast ca	Meat	Single	0.93	0.83-1.05	3		Holmes MD, Colditz GA, Hunter DJ, et al. Meat, fish and egg intake and risk of breast cancer. Int J Cancer 2003;104:221-7.
03#799	2003	Holmes MD	Breast ca	Meat	Single	0.89	0.79-1.00	4		Holmes MD, Colditz GA, Hunter DJ, et al. Meat, fish and egg intake and risk of breast cancer. Int J Cancer 2003;104:221-7.
03#800	2003	Fung T	Colorectal ca	Diet	Single	1.46	0.97-2.19	1		Fung T, Hu FB, Fuchs C, et al. Major dietary patterns and the risk of colorectal cancer in women. Arch Intern Med 2003;163:309-14.
03#800	2003	Fung T	Colorectal ca	Diet	Single	0.71	0.50-1.00	4		Fung T, Hu FB, Fuchs C, et al. Major dietary patterns and the risk of colorectal cancer in women. Arch Intern Med 2003;163:309-14.
03#801	2003	Lee S	CVD	Work	Single	1.82	1.08-3.05	1		Lee S, Colditz GA, Berkman LF, Kawachi I. Caregiving and risk of coronary heart disease in U.S. women: a prospective study. Am J Prev Med 2003;24:113-9.
03#802	2003	Schernhammer ES	Colorectal ca	Gallstones	Single	1.21	1.01-1.46	1		Schernhammer ES, Leitzmann MF, Michaud DS, et al. Cholecystectomy and the risk for developing colorectal cancer and distal colorectal adenomas. Br J Cancer 2003;88:79-83.
03#802	2003	Schernhammer ES	Colorectal adenoma	Gallstones	Single	N	N	3		Schernhammer ES, Leitzmann MF, Michaud DS, et al. Cholecystectomy and the risk for developing colorectal cancer and distal colorectal adenomas. Br J Cancer 2003;88:79-83.
03#803	2003	Karlson EW	Osteoarthritis	Weight	Single	2	1.4-2.8	1		Karlson EW, Mandl LA, Aweh GN, Sangha O, Liang MH, Grodstein F. Total hip replacement due to osteoarthritis: the importance of age, obesity, and other modifiable risk factors. Am J Med 2003;114:93-8.
03#803	2003	Karlson EW	Osteoarthritis	Weight	Single	>5	2.5-10.7	1		Karlson EW, Mandl LA, Aweh GN, Sangha O, Liang MH, Grodstein F. Total hip replacement due to osteoarthritis: the importance of age, obesity, and other modifiable risk factors. Am J Med 2003;114:93-8.
03#803	2003	Karlson EW	Osteoarthritis	Age	Single	9	5.4-13.9	1		Karlson EW, Mandl LA, Aweh GN, Sangha O, Liang MH, Grodstein F. Total hip replacement due to osteoarthritis: the importance of age, obesity, and other modifiable risk factors. Am J Med 2003;114:93-8.
03#804	2003	Frazier AL	Breast ca	Diet	Single	*	*	*		Frazier AL, Ryan CT, Rockett H, Willett WC, Colditz GA. Adolescent diet and risk of breast cancer. Breast Cancer Res 2003;5:R59-64.
03#804	2003	Frazier AL	Breast ca	Diet	Single	*	*	*		Frazier AL, Ryan CT, Rockett H, Willett WC, Colditz GA. Adolescent diet and risk of breast cancer. Breast Cancer Res 2003;5:R59-64.
03#805	2003	Zhang SM	Breast ca	Blood test	Single	0.73	0.50-1.07	4		Zhang SM, Willett WC, Selhub J, et al. Plasma folate, vitamin B6, vitamin B12, homocysteine, and risk of breast cancer. J Natl Cancer Inst 2003;95:373-80.
03#805	2003	Zhang SM	Breast ca	Blood test	Single	0.11	0.02-0.59	5		Zhang SM, Willett WC, Selhub J, et al. Plasma folate, vitamin B6, vitamin B12, homocysteine, and risk of breast cancer. J Natl Cancer Inst 2003;95:373-80.
03#805	2003	Zhang SM	Breast ca	Blood test	Single	0.36	0.15-0.86	5		Zhang SM, Willett WC, Selhub J, et al. Plasma folate, vitamin B6, vitamin B12, homocysteine, and risk of breast cancer. J Natl Cancer Inst 2003;95:373-80.
10#262	2010	Green AK	Mammographic density	Blood test	Single	N	N	3		Green AK, Hankinson SE, Bertone-Johnson ER, Tamimi RM. Mammographic density, plasma vitamin D levels and risk of breast cancer in postmenopausal women. International Journal of Cancer 2010;127:667-74.
12#38	2012	Stevens KN	Mammographic density	Gene	Pooled	N	N	1		Stevens KN, Lindstrom S, Scott CG, et al. Identification of a novel percent mammographic density locus at 12q24. Human molecular genetics 2012;21:3299-305.
10#262	2010	Green AK	Mammographic density	Blood test	Single	N	N	3		Green AK, Hankinson SE, Bertone-Johnson ER, Tamimi RM. Mammographic density, plasma vitamin D levels and risk of breast cancer in postmenopausal women. International Journal of Cancer 2010;127:667-74.
03#807	2003	Solomon DH	CVD	Rheumatoid arthritis	Single	2	1.23-3.29	1		Solomon DH, Karlson EW, Rimm EB, et al. Cardiovascular morbidity and mortality in women diagnosed with rheumatoid arthritis. Circulation 2003;107:1303-7.
03#807	2003	Solomon DH	CVD	Rheumatoid arthritis	Single	1.48	0.70-3.12	2		Solomon DH, Karlson EW, Rimm EB, et al. Cardiovascular morbidity and mortality in women diagnosed with rheumatoid arthritis. Circulation 2003;107:1303-7.
03#808	2003	Knight EL	Kidney disease	Protein	Single	1.14ml/min per 1.73m2	3.63neg - 5.92	3		Knight EL, Stampfer MJ, Hankinson SE, Spiegelman D, Curhan GC. The impact of protein intake on renal function decline in women with normal renal function or mild renal insufficiency. Ann Intern Med 2003;138:460-7.
03#808	2003	Knight EL	Kidney disease	Protein	Single	7.72mlneg / min per 1.73m2	15.52neg - 0.08	2		Knight EL, Stampfer MJ, Hankinson SE, Spiegelman D, Curhan GC. The impact of protein intake on renal function decline in women with normal renal function or mild renal insufficiency. Ann Intern Med 2003;138:460-7.
03#809	2003	Grodstein F	Cognitive	Vitamin E + Vitamin C	Single	N	N	5		Grodstein F, Chen J, Willett WC. High-dose antioxidant supplements and cognitive function in community-dwelling elderly women. Am J Clin Nutr 2003;77:975-84.
03#810	2003	Ascherio A	Parkinson's disease	Postmenopausal hormones	Single	1.02	0.69-1.52	3		Ascherio A, Chen H, Schwarzschild MA, Zhang SM, Colditz GA, Speizer FE. Caffeine, postmenopausal estrogen, and risk of Parkinson's disease. Neurology 2003;60:790-5.
03#810	2003	Ascherio A	Parkinson's disease	Postmenopausal hormones	Single	0.39	0.13-1.17	4		Ascherio A, Chen H, Schwarzschild MA, Zhang SM, Colditz GA, Speizer FE. Caffeine, postmenopausal estrogen, and risk of Parkinson's disease. Neurology 2003;60:790-5.
03#810	2003	Ascherio A	Parkinson's disease	Postmenopausal hormones	Single	3.92	1.49-10.34	1		Ascherio A, Chen H, Schwarzschild MA, Zhang SM, Colditz GA, Speizer FE. Caffeine, postmenopausal estrogen, and risk of Parkinson's disease. Neurology 2003;60:790-5.
03#811	2003	Hu FB	Weight	Exercise	Single	1.23	1.17-1.30	1		Hu FB, Li TY, Colditz GA, Willett WC, Manson JE. Television watching and other sedentary behaviors in relation to risk of obesity and type 2 diabetes mellitus in women. JAMA 2003;289:1785-91.
03#811	2003	Hu FB	Diabetes	Exercise	Single	1.14	1.05-1.23	1		Hu FB, Li TY, Colditz GA, Willett WC, Manson JE. Television watching and other sedentary behaviors in relation to risk of obesity and type 2 diabetes mellitus in women. JAMA 2003;289:1785-91.
03#811	2003	Hu FB	Weight	Exercise	Single	0.76	0.71-0.81	5		Hu FB, Li TY, Colditz GA, Willett WC, Manson JE. Television watching and other sedentary behaviors in relation to risk of obesity and type 2 diabetes mellitus in women. JAMA 2003;289:1785-91.
03#811	2003	Hu FB	Diabetes	Exercise	Single	0.66	0.59-0.83	5		Hu FB, Li TY, Colditz GA, Willett WC, Manson JE. Television watching and other sedentary behaviors in relation to risk of obesity and type 2 diabetes mellitus in women. JAMA 2003;289:1785-91.
03#812	2003	Hu FB	CVD	Fish	Single	0.36	0.20-0.66	5		Hu FB, Cho E, Rexrode KM, Albert CM, Manson JE. Fish and long-chain omega-3 fatty acid intake and risk of coronary heart disease and total mortality in diabetic women. Circulation 2003;107:1852-7.
03#812	2003	Hu FB	Mortality	Fish	Single	0.48	0.29-0.80	5		Hu FB, Cho E, Rexrode KM, Albert CM, Manson JE. Fish and long-chain omega-3 fatty acid intake and risk of coronary heart disease and total mortality in diabetic women. Circulation 2003;107:1852-7.
03#812	2003	Hu FB	CVD	Fat	Single	0.69	0.47-1.03	4		Hu FB, Cho E, Rexrode KM, Albert CM, Manson JE. Fish and long-chain omega-3 fatty acid intake and risk of coronary heart disease and total mortality in diabetic women. Circulation 2003;107:1852-7.
03#812	2003	Hu FB	Mortality	Fat	Single	0.63	0.45-0.88	5		Hu FB, Cho E, Rexrode KM, Albert CM, Manson JE. Fish and long-chain omega-3 fatty acid intake and risk of coronary heart disease and total mortality in diabetic women. Circulation 2003;107:1852-7.
03#813	2003	Lee S	Cognitive	Education	Single	0.49	0.36-0.66	5		Lee S, Kawachi I, Berkman LF, Grodstein F. Education, other socioeconomic indicators, and cognitive function. Am J Epidemiol 2003;157:712-20.
03#813	2003	Lee S	Cognitive	Education	Single	0.65	0.50-0.86	5		Lee S, Kawachi I, Berkman LF, Grodstein F. Education, other socioeconomic indicators, and cognitive function. Am J Epidemiol 2003;157:712-20.
03#814	2003	Albert CM	CVD	CVD	Single	4.1	2.9-6.7	1		Albert CM, Chae CU, Grodstein F, et al. Prospective study of sudden cardiac death among women in the United States. Circulation 2003;107:2096-101.
03#815	2003	Mattix Kramer HJ	Kidney disease	Menopause	Single	1.12	0.89-1.41	3		Mattix Kramer HJ, Grodstein F, Stampfer MJ, Curhan GC. Menopause and postmenopausal hormone use and risk of incident kidney stones. J Am Soc Nephrol 2003;14:1272-7.
03#815	2003	Mattix Kramer HJ	Kidney disease	Menopause	Single	1.39	1.07-1.81	1		Mattix Kramer HJ, Grodstein F, Stampfer MJ, Curhan GC. Menopause and postmenopausal hormone use and risk of incident kidney stones. J Am Soc Nephrol 2003;14:1272-7.
03#815	2003	Mattix Kramer HJ	Kidney disease	Postmenopausal hormones	Single	N	N	3		Mattix Kramer HJ, Grodstein F, Stampfer MJ, Curhan GC. Menopause and postmenopausal hormone use and risk of incident kidney stones. J Am Soc Nephrol 2003;14:1272-7.
03#816	2003	Chen H	Weight	Parkinson's disease	Single	N	N	1		Chen H, Zhang SM, Hernan MA, Willett WC, Ascherio A. Weight loss in Parkinson's disease. Ann Neurol 2003;53:676-9.
03#818	2003	Osganian SK	CVD	Carotenoids	Single	0.74	0.59-0.93	5		Osganian SK, Stampfer MJ, Rimm E, Spiegelman D, Manson JE, Willett WC. Dietary carotenoids and risk of coronary artery disease in women. Am J Clin Nutr 2003;77:1390-9.
03#818	2003	Osganian SK	CVD	Carotenoids	Single	0.8	0.65-0.99	5		Osganian SK, Stampfer MJ, Rimm E, Spiegelman D, Manson JE, Willett WC. Dietary carotenoids and risk of coronary artery disease in women. Am J Clin Nutr 2003;77:1390-9.
03#819	2003	Michaud DS	Pancreatic ca	Fat	Single	N	N	3		Michaud DS, Giovannucci E, Willett WC, Colditz GA, Fuchs CS. Dietary meat, dairy products, fat, and cholesterol and pancreatic cancer risk in a prospective study. Am J Epidemiol 2003;157:1115-25.
03#819	2003	Michaud DS	Pancreatic ca	Cholesterol	Single	N	N	3		Michaud DS, Giovannucci E, Willett WC, Colditz GA, Fuchs CS. Dietary meat, dairy products, fat, and cholesterol and pancreatic cancer risk in a prospective study. Am J Epidemiol 2003;157:1115-25.
03#819	2003	Michaud DS	Pancreatic ca	Meat	Single	N	N	3		Michaud DS, Giovannucci E, Willett WC, Colditz GA, Fuchs CS. Dietary meat, dairy products, fat, and cholesterol and pancreatic cancer risk in a prospective study. Am J Epidemiol 2003;157:1115-25.
03#819	2003	Michaud DS	Pancreatic ca	Meat	Single	N	N	3		Michaud DS, Giovannucci E, Willett WC, Colditz GA, Fuchs CS. Dietary meat, dairy products, fat, and cholesterol and pancreatic cancer risk in a prospective study. Am J Epidemiol 2003;157:1115-25.
03#819	2003	Michaud DS	Pancreatic ca	Dairy products	Single	N	N	3		Michaud DS, Giovannucci E, Willett WC, Colditz GA, Fuchs CS. Dietary meat, dairy products, fat, and cholesterol and pancreatic cancer risk in a prospective study. Am J Epidemiol 2003;157:1115-25.
03#820	2003	Schernhammer ES	Colorectal ca	Work	Single	1.35	1.03-1.19	1		Schernhammer ES, Laden F, Speizer FE, et al. Night-shift work and risk of colorectal cancer in the nurses' health study. J Natl Cancer Inst 2003;95:825-8.
03#821	2003	Grodstein F	Cognitive	Cataract	Single	0.99	0.87-1.13	3		Grodstein F, Chen J, Hankinson SE. Cataract extraction and cognitive function in older women. Epidemiology 2003;14:493-7.
03#821	2003	Grodstein F	Cognitive	Cataract	Single	1.08	0.93-1.25	3		Grodstein F, Chen J, Hankinson SE. Cataract extraction and cognitive function in older women. Epidemiology 2003;14:493-7.
03#822	2003	Leitzmann MF	Gallstones	Alcohol	Single	0.62	0.49-0.79	5		Leitzmann MF, Tsai CJ, Stampfer MJ, et al. Alcohol consumption in relation to risk of cholecystectomy in women. Am J Clin Nutr 2003;78:339-47.
03#822	2003	Leitzmann MF	Gallstones	Alcohol	Single	0.73	0.63-0.84	5		Leitzmann MF, Tsai CJ, Stampfer MJ, et al. Alcohol consumption in relation to risk of cholecystectomy in women. Am J Clin Nutr 2003;78:339-47.
03#823	2003	Osganian SK	CVD	Vitamin C	Single	0.72	0.61-0.86	5		Osganian SK, Stampfer MJ, Rimm E, et al. Vitamin C and risk of coronary heart disease in women. J Am Coll Cardiol 2003;42:246-52.
03#824	2003	Chen H	Parkinson's disease	Fat	Single	0.65	0.36-1.16	4		Chen H, Zhang SM, Hernan MA, Willett WC, Ascherio A. Dietary intakes of fat and risk of Parkinson's disease. Am J Epidemiol 2003;157:1007-14.
03#824	2003	Chen H	Parkinson's disease	Fat	Single	0.65	0.46-0.91	5		Chen H, Zhang SM, Hernan MA, Willett WC, Ascherio A. Dietary intakes of fat and risk of Parkinson's disease. Am J Epidemiol 2003;157:1007-14.
03#826	2003	Michels KB	Breast ca	Diabetes	Single	1.22	1.01-1.47	1		Michels KB, Solomon CG, Hu FB, et al. Type 2 diabetes and subsequent incidence of breast cancer in the Nurses' Health Study. Diabetes Care 2003;26:1752-8.
03#827	2003	Kang JH	Cognitive	NSAIDs	Single	0.75	0.56-1.00	4		Kang JH, Grodstein F. Regular use of nonsteroidal anti-inflammatory drugs and cognitive function in aging women. Neurology 2003;60:1591-7.
03#827	2003	Kang JH	Cognitive	NSAIDs	Single	0.77	0.57-1.05	4		Kang JH, Grodstein F. Regular use of nonsteroidal anti-inflammatory drugs and cognitive function in aging women. Neurology 2003;60:1591-7.
03#828	2003	Knight EL	Kidney disease	Alcohol	Single	0.81	0.50-1.31	4		Knight EL, Stampfer MJ, Rimm EB, Hankinson SE, Curhan GC. Moderate alcohol intake and renal function decline in women: a prospective study. Nephrol Dial Transplant 2003;18:1549-54.
03#828	2003	Knight EL	Kidney disease	Alcohol	Single	0.53	0.25-1.12	4		Knight EL, Stampfer MJ, Rimm EB, Hankinson SE, Curhan GC. Moderate alcohol intake and renal function decline in women: a prospective study. Nephrol Dial Transplant 2003;18:1549-54.
03#829	2003	Kang JH	Glaucoma	Carotenoids	Pooled	1.17	0.87-1.58	3		Kang JH, Pasquale LR, Willett W, et al. Antioxidant intake and primary open-angle glaucoma: a prospective study. Am J Epidemiol 2003;158:337-46.
03#829	2003	Kang JH	Glaucoma	Carotenoids	Pooled	1.1	0.82-1.48	3		Kang JH, Pasquale LR, Willett W, et al. Antioxidant intake and primary open-angle glaucoma: a prospective study. Am J Epidemiol 2003;158:337-46.
03#829	2003	Kang JH	Glaucoma	Carotenoids	Pooled	0.95	0.70-1.29	3		Kang JH, Pasquale LR, Willett W, et al. Antioxidant intake and primary open-angle glaucoma: a prospective study. Am J Epidemiol 2003;158:337-46.
03#829	2003	Kang JH	Glaucoma	Carotenoids	Pooled	0.82	0.60-1.12	3		Kang JH, Pasquale LR, Willett W, et al. Antioxidant intake and primary open-angle glaucoma: a prospective study. Am J Epidemiol 2003;158:337-46.
03#829	2003	Kang JH	Glaucoma	Carotenoids	Pooled	0.92	0.69-1.24	3		Kang JH, Pasquale LR, Willett W, et al. Antioxidant intake and primary open-angle glaucoma: a prospective study. Am J Epidemiol 2003;158:337-46.
03#829	2003	Kang JH	Glaucoma	Vitamin C	Pooled	1.05	0.59-1.89	3		Kang JH, Pasquale LR, Willett W, et al. Antioxidant intake and primary open-angle glaucoma: a prospective study. Am J Epidemiol 2003;158:337-46.
03#829	2003	Kang JH	Glaucoma	Vitamin E	Pooled	0.97	0.62-1.52	3		Kang JH, Pasquale LR, Willett W, et al. Antioxidant intake and primary open-angle glaucoma: a prospective study. Am J Epidemiol 2003;158:337-46.
03#829	2003	Kang JH	Glaucoma	Vitamin A	Pooled	1.11	0.82-1.51	3		Kang JH, Pasquale LR, Willett W, et al. Antioxidant intake and primary open-angle glaucoma: a prospective study. Am J Epidemiol 2003;158:337-46.
03#831	2003	Jacques PF	Cataract	Diabetes	Single	4.1	1.8-9.4	1		Jacques PF, Moeller SM, Hankinson SE, et al. Weight status, abdominal adiposity, diabetes, and early age-related lens opacities. Am J Clin Nutr 2003;78:400-5.
03#831	2003	Jacques PF	Cataract	Weight	Single	2.5	1.2-5.2	1		Jacques PF, Moeller SM, Hankinson SE, et al. Weight status, abdominal adiposity, diabetes, and early age-related lens opacities. Am J Clin Nutr 2003;78:400-5.
03#831	2003	Jacques PF	Cataract	Weight	Single	2.3	1.0-5.2	2		Jacques PF, Moeller SM, Hankinson SE, et al. Weight status, abdominal adiposity, diabetes, and early age-related lens opacities. Am J Clin Nutr 2003;78:400-5.
03#833	2003	De Vivo I	Breast ca	Gene	Single	1.33	1.01-1.74	1		De Vivo I, Hankinson SE, Colditz GA, Hunter DJ. A functional polymorphism in the progesterone receptor gene is associated with an increase in breast cancer risk. Cancer Res 2003;63:5236-8.
03#834	2003	Schernhammer ES	Blood tests	Blood test	Single	*	*	*		Schernhammer ES, Hankinson SE, Hunter DJ, Blouin MJ, Pollak MN. Polymorphic variation at the -202 locus in IGFBP3: Influence on serum levels of insulin-like growth factors, interaction with plasma retinol and vitamin D and breast cancer risk. Int J Cancer 2003;107:60-4.
03#835	2003	Grodstein F	Urinary incontinence	Demographics	Single	*	*	*		Grodstein F, Fretts R, Lifford K, Resnick N, Curhan G. Association of age, race, and obstetric history with urinary symptoms among women in the Nurses' Health Study. Am J Obstet Gynecol 2003;189:428-34.
03#835	2003	Grodstein F	Urinary incontinence	Age	Single	N	N	1		Grodstein F, Fretts R, Lifford K, Resnick N, Curhan G. Association of age, race, and obstetric history with urinary symptoms among women in the Nurses' Health Study. Am J Obstet Gynecol 2003;189:428-34.
03#835	2003	Grodstein F	Urinary incontinence	Parity	Single	1.72	1.55-1.90	1		Grodstein F, Fretts R, Lifford K, Resnick N, Curhan G. Association of age, race, and obstetric history with urinary symptoms among women in the Nurses' Health Study. Am J Obstet Gynecol 2003;189:428-34.
03#835	2003	Grodstein F	Urinary incontinence	Birth	Single	1.27	1.13-1.42	1		Grodstein F, Fretts R, Lifford K, Resnick N, Curhan G. Association of age, race, and obstetric history with urinary symptoms among women in the Nurses' Health Study. Am J Obstet Gynecol 2003;189:428-34.
03#836	2003	Jiang R	Chronic disease	Alcohol	Single	1.36	1.10-1.70	1		Jiang R, Hu FB, Giovannucci EL, et al. Joint association of alcohol and folate intake with risk of major chronic disease in women. Am J Epidemiol 2003;158:760-71.
03#837	2003	Chen H	Parkinson's disease	NSAIDs	Pooled	0.55	0.32-0.96	5		Chen H, Zhang SM, Hernan MA, et al. Nonsteroidal anti-inflammatory drugs and the risk of Parkinson disease. Arch Neurol 2003;60:1059-64.
03#837	2003	Chen H	Parkinson's disease	NSAIDs	Pooled	0.56	0.26-1.21	4		Chen H, Zhang SM, Hernan MA, et al. Nonsteroidal anti-inflammatory drugs and the risk of Parkinson disease. Arch Neurol 2003;60:1059-64.
03#838	2003	Lee S	CVD	Work	Single	*	*	*		Lee S, Colditz G, Berkman L, Kawachi I. Caregiving to children and grandchildren and risk of coronary heart disease in women. Am J Public Health 2003;93:1939-44.
03#838	2003	Lee S	CVD	Work	Single	*	*	*		Lee S, Colditz G, Berkman L, Kawachi I. Caregiving to children and grandchildren and risk of coronary heart disease in women. Am J Public Health 2003;93:1939-44.
03#839	2003	Liu S	Weight	Fiber	Single	0.51	0.39-0.67	5		Liu S, Willett WC, Manson JE, Hu FB, Rosner B, Colditz G. Relation between changes in intakes of dietary fiber and grain products and changes in weight and development of obesity among middle-aged women. Am J Clin Nutr 2003;78:920-7.
03#840	2003	Jhawar BS	Brain tumor	Menopause	Single	2.48	1.29-4.77	1		Jhawar BS, Fuchs CS, Colditz GA, Stampfer MJ. Sex steroid hormone exposures and risk for meningioma. J Neurosurg 2003;99:848-53.
03#840	2003	Jhawar BS	Brain tumor	Menopause	Single	1.86	1.07-3.24	1		Jhawar BS, Fuchs CS, Colditz GA, Stampfer MJ. Sex steroid hormone exposures and risk for meningioma. J Neurosurg 2003;99:848-53.
03#840	2003	Jhawar BS	Brain tumor	Menarche	Single	1.97	1.06-3.66	1		Jhawar BS, Fuchs CS, Colditz GA, Stampfer MJ. Sex steroid hormone exposures and risk for meningioma. J Neurosurg 2003;99:848-53.
03#840	2003	Jhawar BS	Brain tumor	Parity	Single	2.39	0.76-7.53	2		Jhawar BS, Fuchs CS, Colditz GA, Stampfer MJ. Sex steroid hormone exposures and risk for meningioma. J Neurosurg 2003;99:848-53.
03#840	2003	Jhawar BS	Brain tumor	Weight	Single	*	*	*		Jhawar BS, Fuchs CS, Colditz GA, Stampfer MJ. Sex steroid hormone exposures and risk for meningioma. J Neurosurg 2003;99:848-53.
03#841	2003	Zhang SM	Breast ca	Blood test	Single	0.44	0.26-0.74	5		Zhang SM, Willett WC, Selhub J, Manson JE, Colditz GA, Hankinson SE. A prospective study of plasma total cysteine and risk of breast cancer. Cancer Epidemiol Biomarkers Prev 2003;12:1188-93.
03#842	2003	Liu JM	Blood tests	Age	Single	*	*	*		Liu JM, Hankinson SE, Stampfer MJ, Rifai N, Willett WC, Ma J. Body iron stores and their determinants in healthy postmenopausal US women. Am J Clin Nutr 2003;78:1160-7.
03#842	2003	Liu JM	Blood tests	Weight	Single	*	*	*		Liu JM, Hankinson SE, Stampfer MJ, Rifai N, Willett WC, Ma J. Body iron stores and their determinants in healthy postmenopausal US women. Am J Clin Nutr 2003;78:1160-7.
03#842	2003	Liu JM	Blood tests	Trace elements	Single	*	*	*		Liu JM, Hankinson SE, Stampfer MJ, Rifai N, Willett WC, Ma J. Body iron stores and their determinants in healthy postmenopausal US women. Am J Clin Nutr 2003;78:1160-7.
03#842	2003	Liu JM	Blood tests	Alcohol	Single	*	*	*		Liu JM, Hankinson SE, Stampfer MJ, Rifai N, Willett WC, Ma J. Body iron stores and their determinants in healthy postmenopausal US women. Am J Clin Nutr 2003;78:1160-7.
03#842	2003	Liu JM	Blood tests	Trace elements	Single	*	*	*		Liu JM, Hankinson SE, Stampfer MJ, Rifai N, Willett WC, Ma J. Body iron stores and their determinants in healthy postmenopausal US women. Am J Clin Nutr 2003;78:1160-7.
03#842	2003	Liu JM	Blood tests	Postmenopausal hormones	Single	*	*	*		Liu JM, Hankinson SE, Stampfer MJ, Rifai N, Willett WC, Ma J. Body iron stores and their determinants in healthy postmenopausal US women. Am J Clin Nutr 2003;78:1160-7.
03#842	2003	Liu JM	Blood tests	Exercise	Single	*	*	*		Liu JM, Hankinson SE, Stampfer MJ, Rifai N, Willett WC, Ma J. Body iron stores and their determinants in healthy postmenopausal US women. Am J Clin Nutr 2003;78:1160-7.
03#842	2003	Liu JM	Blood tests	NSAIDs	Single	*	*	*		Liu JM, Hankinson SE, Stampfer MJ, Rifai N, Willett WC, Ma J. Body iron stores and their determinants in healthy postmenopausal US women. Am J Clin Nutr 2003;78:1160-7.
03#842	2003	Liu JM	Blood tests	Gastronintestinal ulcer	Single	*	*	*		Liu JM, Hankinson SE, Stampfer MJ, Rifai N, Willett WC, Ma J. Body iron stores and their determinants in healthy postmenopausal US women. Am J Clin Nutr 2003;78:1160-7.
03#843	2003	Han J	Breast ca	Gene	Single	0.79	0.60-1.04	4		Han J, Hankinson SE, De Vivo I, et al. A prospective study of XRCC1 haplotypes and their interaction with plasma carotenoids on breast cancer risk. Cancer Res 2003;63:8536-41.
03#844	2003	Kang JH	Glaucoma	Smoking	Pooled	0.85	0.62-1.18	3		Kang JH, Pasquale LR, Rosner BA, et al. Prospective study of cigarette smoking and the risk of primary open-angle glaucoma. Arch Ophthalmol 2003;121:1762-8.
03#844	2003	Kang JH	Glaucoma	Smoking	Pooled	0.91	0.63-1.32	3		Kang JH, Pasquale LR, Rosner BA, et al. Prospective study of cigarette smoking and the risk of primary open-angle glaucoma. Arch Ophthalmol 2003;121:1762-8.
03#845	2003	Hernan MA	Parkinson's disease	Alcohol	Pooled	0.7	0.5-1.2	3		Hernan MA, Chen H, Schwarzschild MA, Ascherio A. Alcohol consumption and the incidence of Parkinson's disease. Ann Neurol 2003;54:170-5.
03#846	2003	Memisoglu A	Weight	Gene	Single	BMI27.3 vs BMI25.4	N	1		Memisoglu A, Hu FB, Hankinson SE, et al. Interaction between a peroxisome proliferator-activated receptor gamma gene polymorphism and dietary fat intake in relation to body mass. Hum Mol Genet 2003;12:2923-9.
03#846	2003	Memisoglu A	Weight	Gene	Single	N	N	3		Memisoglu A, Hu FB, Hankinson SE, et al. Interaction between a peroxisome proliferator-activated receptor gamma gene polymorphism and dietary fat intake in relation to body mass. Hum Mol Genet 2003;12:2923-9.
03#847	2003	Tamimi RM	Breast ca	Gene	Single	0.97	0.73-1.27	3		Tamimi RM, Hankinson SE, Ding S, et al. The HRAS1 variable number of tandem repeats and risk of breast cancer. Cancer Epidemiol Biomarkers Prev 2003;12:1528-30.
03#847	2003	Tamimi RM	Breast ca	Gene	Single	0.83	0.32-2.14	3		Tamimi RM, Hankinson SE, Ding S, et al. The HRAS1 variable number of tandem repeats and risk of breast cancer. Cancer Epidemiol Biomarkers Prev 2003;12:1528-30.
03#848	2003	Fung TT	Blood tests	Magnesium	Single	9.3microU/ml vs 11.0microU/ml	N	5		Fung TT, Manson JE, Solomon CG, Liu S, Willett WC, Hu FB. The association between magnesium intake and fasting insulin concentration in healthy middle-aged women. J Am Coll Nutr 2003;22:533-8.
03#849	2003	Karlson EW	Rheumatoid arthritis	Coffee	Single	1.1	0.5-2.2	3		Karlson EW, Mandl LA, Aweh GN, Grodstein F. Coffee consumption and risk of rheumatoid arthritis. Arthritis Rheum 2003;48:3055-60.
03#849	2003	Karlson EW	Rheumatoid arthritis	Coffee	Single	1.1	0.8-1.6	3		Karlson EW, Mandl LA, Aweh GN, Grodstein F. Coffee consumption and risk of rheumatoid arthritis. Arthritis Rheum 2003;48:3055-60.
03#849	2003	Karlson EW	Rheumatoid arthritis	Tea	Single	1.1	0.7-1.8	3		Karlson EW, Mandl LA, Aweh GN, Grodstein F. Coffee consumption and risk of rheumatoid arthritis. Arthritis Rheum 2003;48:3055-60.
04#725	2004	Wei EK	Colorectal ca	Family hx	Pooled	N	N	1		Wei EK, Giovannucci E, Wu K, et al. Comparison of risk factors for colon and rectal cancer. Int J Cancer 2004;108:433-42.
04#725	2004	Wei EK	Colorectal ca	Exercise	Pooled	N	N	5		Wei EK, Giovannucci E, Wu K, et al. Comparison of risk factors for colon and rectal cancer. Int J Cancer 2004;108:433-42.
04#725	2004	Wei EK	Colorectal ca	Family hx	Pooled	N	N	3		Wei EK, Giovannucci E, Wu K, et al. Comparison of risk factors for colon and rectal cancer. Int J Cancer 2004;108:433-42.
04#725	2004	Wei EK	Colorectal ca	Exercise	Pooled	N	N	3		Wei EK, Giovannucci E, Wu K, et al. Comparison of risk factors for colon and rectal cancer. Int J Cancer 2004;108:433-42.
04#726	2004	Lee S	CVD	Work	Single	1.89	1.03-3.50	1		Lee S, Colditz GA, Berkman LF, Kawachi I. Prospective study of job insecurity and coronary heart disease in US women. Ann Epidemiol 2004;14:24-30.
04#727	2004	Lee S	Cognitive	Work	Single	1.31	1.10-1.56	1		Lee S, Kawachi I, Grodstein F. Does caregiving stress affect cognitive function in older women? J Nerv Ment Dis 2004;192:51-7.
04#728	2004	Schernhammer ES	Pancreatic ca	NSAIDs	Single	1.2	0.87-1.65	3		Schernhammer ES, Kang JH, Chan AT, et al. A prospective study of aspirin use and the risk of pancreatic cancer in women. J Natl Cancer Inst 2004;96:22-8.
04#728	2004	Schernhammer ES	Pancreatic ca	NSAIDs	Single	1.58	1.03-2.43	1		Schernhammer ES, Kang JH, Chan AT, et al. A prospective study of aspirin use and the risk of pancreatic cancer in women. J Natl Cancer Inst 2004;96:22-8.
04#729	2004	Chan AT	Colorectal adenoma	NSAIDs	Single	0.75	0.66-084	5		Chan AT, Giovannucci EL, Schernhammer ES, et al. A prospective study of aspirin use and the risk for colorectal adenoma. Ann Intern Med 2004;140:157-66.
04#729	2004	Chan AT	Colorectal adenoma	NSAIDs	Single	0.49	0.36-0.65	5		Chan AT, Giovannucci EL, Schernhammer ES, et al. A prospective study of aspirin use and the risk for colorectal adenoma. Ann Intern Med 2004;140:157-66.
04#730	2004	Colditz GA	Breast ca	Breast ca	Single	*	*	*		Colditz GA, Rosner BA, Chen WY, Holmes MD, Hankinson SE. Risk factors for breast cancer according to estrogen and progesterone receptor status. J Natl Cancer Inst 2004;96:218-28.
04#731	2004	Grodstein F	Urinary incontinence	Postmenopausal hormones	Single	1.54	1.44-1.65	1		Grodstein F, Lifford K, Resnick NM, Curhan GC. Postmenopausal hormone therapy and risk of developing urinary incontinence. Obstet Gynecol 2004;103:254-60.
04#731	2004	Grodstein F	Urinary incontinence	Postmenopausal hormones	Single	1.34	1.24-1.44	1		Grodstein F, Lifford K, Resnick NM, Curhan GC. Postmenopausal hormone therapy and risk of developing urinary incontinence. Obstet Gynecol 2004;103:254-60.
04#732	2004	Duguay Y	Endometrial ca	Gene	Single	0.81	0.56-1.16	4		Duguay Y, McGrath M, Lepine J, et al. The functional UGT1A1 promoter polymorphism decreases endometrial cancer risk. Cancer Res 2004;64:1202-7.
04#732	2004	Duguay Y	Endometrial ca	Gene	Single	0.4	0.21-0.75	5		Duguay Y, McGrath M, Lepine J, et al. The functional UGT1A1 promoter polymorphism decreases endometrial cancer risk. Cancer Res 2004;64:1202-7.
04#733	2004	Han J	Breast ca	Gene	Single	N	N	3		Han J, Hankinson SE, Ranu H, De Vivo I, Hunter DJ. Polymorphisms in DNA double-strand break repair genes and breast cancer risk in the Nurses' Health Study. Carcinogenesis 2004;25:189-95.
04#733	2004	Han J	Breast ca	Gene	Single	0.55	0.40-0.75	5		Han J, Hankinson SE, Ranu H, De Vivo I, Hunter DJ. Polymorphisms in DNA double-strand break repair genes and breast cancer risk in the Nurses' Health Study. Carcinogenesis 2004;25:189-95.
04#734	2004	Setiawan VW	Breast ca	Gene	Single	N	N	3		Setiawan VW, Hankinson SE, Colditz GA, Hunter DJ, De Vivo I. HSD17B1 gene polymorphisms and risk of endometrial and breast cancer. Cancer Epidemiol Biomarkers Prev 2004;13:213-9.
04#734	2004	Setiawan VW	Endometrial ca	Gene	Single	N	N	3		Setiawan VW, Hankinson SE, Colditz GA, Hunter DJ, De Vivo I. HSD17B1 gene polymorphisms and risk of endometrial and breast cancer. Cancer Epidemiol Biomarkers Prev 2004;13:213-9.
04#736	2004	Barr RG	Asthma	Postmenopausal hormones	Single	2.29	1.59-3.29	1		Barr RG, Wentowski CC, Grodstein F, et al. Prospective study of postmenopausal hormone use and newly diagnosed asthma and chronic obstructive pulmonary disease. Arch Intern Med 2004;164:379-86.
04#736	2004	Barr RG	COPD	Postmenopausal hormones	Single	1.05	0.80-1.37	3		Barr RG, Wentowski CC, Grodstein F, et al. Prospective study of postmenopausal hormone use and newly diagnosed asthma and chronic obstructive pulmonary disease. Arch Intern Med 2004;164:379-86.
04#737	2004	Morris MS	Cataract	Alcohol	Single	1.13	1.02-1.26	1		Morris MS, Jacques PF, Hankinson SE, Chylack LT, Jr., Willett WC, Taylor A. Moderate alcoholic beverage intake and early nuclear and cortical lens opacities. Ophthalmic Epidemiol 2004;11:53-65.
04#737	2004	Morris MS	Cataract	Alcohol	Single	0.88	0.79-0.98	5		Morris MS, Jacques PF, Hankinson SE, Chylack LT, Jr., Willett WC, Taylor A. Moderate alcoholic beverage intake and early nuclear and cortical lens opacities. Ophthalmic Epidemiol 2004;11:53-65.
04#738	2004	McGrath M	Endometrial ca	Gene	Single	0.62	0.42-0.91	5		McGrath M, Hankinson SE, Arbeitman L, Colditz GA, Hunter DJ, De Vivo I. Cytochrome P450 1B1 and catechol-O-methyltransferase polymorphisms and endometrial cancer susceptibility. Carcinogenesis 2004;25:559-65.
04#738	2004	McGrath M	Endometrial ca	Gene	Single	1.1	0.75-1.59	3		McGrath M, Hankinson SE, Arbeitman L, Colditz GA, Hunter DJ, De Vivo I. Cytochrome P450 1B1 and catechol-O-methyltransferase polymorphisms and endometrial cancer susceptibility. Carcinogenesis 2004;25:559-65.
04#738	2004	McGrath M	Endometrial ca	Gene	Single	0.96	0.65-1.43	3		McGrath M, Hankinson SE, Arbeitman L, Colditz GA, Hunter DJ, De Vivo I. Cytochrome P450 1B1 and catechol-O-methyltransferase polymorphisms and endometrial cancer susceptibility. Carcinogenesis 2004;25:559-65.
04#739	2004	Logroscino G	Cognitive	Diabetes	Single	1.26	1.06-1.51	1		Logroscino G, Kang JH, Grodstein F. Prospective study of type 2 diabetes and cognitive decline in women aged 70-81 years. BMJ 2004;328:548.
04#739	2004	Logroscino G	Cognitive	Diabetes	Single	1.06	N	3		Logroscino G, Kang JH, Grodstein F. Prospective study of type 2 diabetes and cognitive decline in women aged 70-81 years. BMJ 2004;328:548.
04#739	2004	Logroscino G	Cognitive	Diabetes	Single	1.45	1.04-202	1		Logroscino G, Kang JH, Grodstein F. Prospective study of type 2 diabetes and cognitive decline in women aged 70-81 years. BMJ 2004;328:548.
04#740	2004	Han J	Breast ca	Gene	Single	0.34	0.16-0.72	5		Han J, Hankinson SE, Zhang SM, De Vivo I, Hunter DJ. Interaction between genetic variations in DNA repair genes and plasma folate on breast cancer risk. Cancer Epidemiol Biomarkers Prev 2004;13:520-4.
04#740	2004	Han J	Breast ca	Gene	Single	2.04	1.05-3.97	1		Han J, Hankinson SE, Zhang SM, De Vivo I, Hunter DJ. Interaction between genetic variations in DNA repair genes and plasma folate on breast cancer risk. Cancer Epidemiol Biomarkers Prev 2004;13:520-4.
04#741	2004	Holmes MD	Breast ca	Carbohydrates	Single	0.97	0.87-1.08	3		Holmes MD, Liu S, Hankinson SE, Colditz GA, Hunter DJ, Willett WC. Dietary carbohydrates, fiber, and breast cancer risk. Am J Epidemiol 2004;159:732-9.
04#741	2004	Holmes MD	Breast ca	Diet	Single	1.08	0.97-1.19	3		Holmes MD, Liu S, Hankinson SE, Colditz GA, Hunter DJ, Willett WC. Dietary carbohydrates, fiber, and breast cancer risk. Am J Epidemiol 2004;159:732-9.
04#741	2004	Holmes MD	Breast ca	Diet	Single	0.99	0.89-1.10	3		Holmes MD, Liu S, Hankinson SE, Colditz GA, Hunter DJ, Willett WC. Dietary carbohydrates, fiber, and breast cancer risk. Am J Epidemiol 2004;159:732-9.
04#741	2004	Holmes MD	Breast ca	Fiber	Single	0.98	0.87-1.11	3		Holmes MD, Liu S, Hankinson SE, Colditz GA, Hunter DJ, Willett WC. Dietary carbohydrates, fiber, and breast cancer risk. Am J Epidemiol 2004;159:732-9.
04#742	2004	Kang JH	Glaucoma	Fat	Single	0.9	0.67-1.21	3		Kang JH, Pasquale LR, Willett WC, et al. Dietary fat consumption and primary open-angle glaucoma. Am J Clin Nutr 2004;79:755-64.
04#742	2004	Kang JH	Glaucoma	Fat	Single	1.68	1.18-2.39	1		Kang JH, Pasquale LR, Willett WC, et al. Dietary fat consumption and primary open-angle glaucoma. Am J Clin Nutr 2004;79:755-64.
04#743	2004	Cho E	Colorectal ca	Alcohol	Pooled	1.41	1.16-1.72	1		Cho E, Smith-Warner SA, Ritz J, et al. Alcohol intake and colorectal cancer: a pooled analysis of 8 cohort studies. Ann Intern Med 2004;140:603-13.
04#744	2004	Tanasescu M	CVD	Cholesterol	Single	1.37	1.12-1.68	1		Tanasescu M, Cho E, Manson JE, Hu FB. Dietary fat and cholesterol and the risk of cardiovascular disease among women with type 2 diabetes. Am J Clin Nutr 2004;79:999-1005.
04#744	2004	Tanasescu M	CVD	Fat	Single	1.29	1.02-1.63	1		Tanasescu M, Cho E, Manson JE, Hu FB. Dietary fat and cholesterol and the risk of cardiovascular disease among women with type 2 diabetes. Am J Clin Nutr 2004;79:999-1005.
04#744	2004	Tanasescu M	CVD	Carbohydrates	Single	*	*	*		Tanasescu M, Cho E, Manson JE, Hu FB. Dietary fat and cholesterol and the risk of cardiovascular disease among women with type 2 diabetes. Am J Clin Nutr 2004;79:999-1005.
04#744	2004	Tanasescu M	CVD	Fat	Single	*	*	*		Tanasescu M, Cho E, Manson JE, Hu FB. Dietary fat and cholesterol and the risk of cardiovascular disease among women with type 2 diabetes. Am J Clin Nutr 2004;79:999-1005.
04#745	2004	Kroenke CH	Breast ca	Work	Single	N	N	3		Kroenke CH, Hankinson SE, Schernhammer ES, Colditz GA, Kawachi I, Holmes MD. Caregiving stress, endogenous sex steroid hormone levels, and breast cancer incidence. Am J Epidemiol 2004;159:1019-27.
04#745	2004	Kroenke CH	Breast ca	Work	Single	N	N	3		Kroenke CH, Hankinson SE, Schernhammer ES, Colditz GA, Kawachi I, Holmes MD. Caregiving stress, endogenous sex steroid hormone levels, and breast cancer incidence. Am J Epidemiol 2004;159:1019-27.
04#745	2004	Kroenke CH	Blood tests	Work	Single	7.46pg/ml vs 9.21pg/ml	6.36pg/ml - 8.76 pg/ml	1		Kroenke CH, Hankinson SE, Schernhammer ES, Colditz GA, Kawachi I, Holmes MD. Caregiving stress, endogenous sex steroid hormone levels, and breast cancer incidence. Am J Epidemiol 2004;159:1019-27.
04#747	2004	Fairfield KM	Ovarian ca	Carbohydrates	Single	1.4	0.98-2.01	2		Fairfield KM, Hunter DJ, Colditz GA, et al. A prospective study of dietary lactose and ovarian cancer. Int J Cancer 2004;110:271-7.
04#747	2004	Fairfield KM	Ovarian ca	Carbohydrates	Single	2.07	1.27-3.40	1		Fairfield KM, Hunter DJ, Colditz GA, et al. A prospective study of dietary lactose and ovarian cancer. Int J Cancer 2004;110:271-7.
04#748	2004	Barr RG	Asthma	Acetaminophen	Single	1.63	1.11-2.39	1		Barr RG, Wentowski CC, Curhan GC, et al. Prospective study of acetaminophen use and newly diagnosed asthma among women. Am J Respir Crit Care Med 2004;169:836-41.
04#749	2004	Jiang R	Diabetes	Blood test	Single	2.68	1.75-4.11	1		Jiang R, Manson JE, Meigs JB, Ma J, Rifai N, Hu FB. Body iron stores in relation to risk of type 2 diabetes in apparently healthy women. JAMA 2004;291:711-7.
04#749	2004	Jiang R	Diabetes	Blood test	Single	2.44	1.61-3.71	1		Jiang R, Manson JE, Meigs JB, Ma J, Rifai N, Hu FB. Body iron stores in relation to risk of type 2 diabetes in apparently healthy women. JAMA 2004;291:711-7.
04#750	2004	Bain C	Lung ca	Sex	Single	1.11	0.95-1.31	3		Bain C, Feskanich D, Speizer FE, et al. Lung cancer rates in men and women with comparable histories of smoking. J Natl Cancer Inst 2004;96:826-34.
04#751	2004	Lopez-Ridaura R	Diabetes	Magnesium	Single	0.66	0.60-0.73	5		Lopez-Ridaura R, Willett WC, Rimm EB, et al. Magnesium intake and risk of type 2 diabetes in men and women. Diabetes Care 2004;27:134-40.
04#752	2004	Tamimi RM	Breast ca	Gene	Single	0.96	0.74-1.24	3		Tamimi RM, Hankinson SE, Spiegelman D, Colditz GA, Hunter DJ. Manganese superoxide dismutase polymorphism, plasma antioxidants, cigarette smoking, and risk of breast cancer. Cancer Epidemiol Biomarkers Prev 2004;13:989-96.
04#753	2004	Page JH	Breast ca	Blood test	Single	0.92	0.59-1.43	3		Page JH, Colditz GA, Rifai N, Barbieri RL, Willett WC, Hankinson SE. Plasma adrenal androgens and risk of breast cancer in premenopausal women. Cancer Epidemiol Biomarkers Prev 2004;13:1032-6.
04#753	2004	Page JH	Breast ca	Blood test	Single	1.08	0.69-1.69	3		Page JH, Colditz GA, Rifai N, Barbieri RL, Willett WC, Hankinson SE. Plasma adrenal androgens and risk of breast cancer in premenopausal women. Cancer Epidemiol Biomarkers Prev 2004;13:1032-6.
04#754	2004	Cho E	Colorectal ca	Dairy products	Pooled	0.85	0.78-0.94	5		Cho E, Smith-Warner SA, Spiegelman D, et al. Dairy foods, calcium, and colorectal cancer: a pooled analysis of 10 cohort studies. J Natl Cancer Inst 2004;96:1015-22.
04#754	2004	Cho E	Colorectal ca	Calcium	Pooled	0.78	0.69-0.99	5		Cho E, Smith-Warner SA, Spiegelman D, et al. Dairy foods, calcium, and colorectal cancer: a pooled analysis of 10 cohort studies. J Natl Cancer Inst 2004;96:1015-22.
04#755	2004	Tsai CJ	Gallstones	Protein	Single	1	0.93-1.08	3		Tsai CJ, Leitzmann MF, Willett WC, Giovannucci EL. Dietary protein and the risk of cholecystectomy in a cohort of US women: the Nurses' Health Study. Am J Epidemiol 2004;160:11-8.
04#755	2004	Tsai CJ	Gallstones	Protein	Single	1.07	0.98-1.15	3		Tsai CJ, Leitzmann MF, Willett WC, Giovannucci EL. Dietary protein and the risk of cholecystectomy in a cohort of US women: the Nurses' Health Study. Am J Epidemiol 2004;160:11-8.
04#755	2004	Tsai CJ	Gallstones	Protein	Single	0.79	0.71-0.88	5		Tsai CJ, Leitzmann MF, Willett WC, Giovannucci EL. Dietary protein and the risk of cholecystectomy in a cohort of US women: the Nurses' Health Study. Am J Epidemiol 2004;160:11-8.
04#756	2004	Oh K	Colorectal adenoma	Diet	Single	1.11	0.94-1.32	3		Oh K, Willett WC, Fuchs CS, Giovannucci EL. Glycemic index, glycemic load, and carbohydrate intake in relation to risk of distal colorectal adenoma in women. Cancer Epidemiol Biomarkers Prev 2004;13:1192-8.
04#756	2004	Oh K	Colorectal adenoma	Diet	Single	0.92	0.76-1.11	3		Oh K, Willett WC, Fuchs CS, Giovannucci EL. Glycemic index, glycemic load, and carbohydrate intake in relation to risk of distal colorectal adenoma in women. Cancer Epidemiol Biomarkers Prev 2004;13:1192-8.
04#756	2004	Oh K	Colorectal adenoma	Carbohydrates	Single	0.9	0.73-1.11	3		Oh K, Willett WC, Fuchs CS, Giovannucci EL. Glycemic index, glycemic load, and carbohydrate intake in relation to risk of distal colorectal adenoma in women. Cancer Epidemiol Biomarkers Prev 2004;13:1192-8.
04#757	2004	Lopez-Garcia E	Blood tests	Fat	Single	0.71	N	5		Lopez-Garcia E, Schulze MB, Manson JE, et al. Consumption of (n-3) fatty acids is related to plasma biomarkers of inflammation and endothelial activation in women. J Nutr 2004;134:1806-11.
04#757	2004	Lopez-Garcia E	Blood tests	Fat	Single	0.77	N	5		Lopez-Garcia E, Schulze MB, Manson JE, et al. Consumption of (n-3) fatty acids is related to plasma biomarkers of inflammation and endothelial activation in women. J Nutr 2004;134:1806-11.
04#757	2004	Lopez-Garcia E	Blood tests	Fat	Single	0.9	N	5		Lopez-Garcia E, Schulze MB, Manson JE, et al. Consumption of (n-3) fatty acids is related to plasma biomarkers of inflammation and endothelial activation in women. J Nutr 2004;134:1806-11.
04#757	2004	Lopez-Garcia E	Blood tests	Fat	Single	0.93	N	5		Lopez-Garcia E, Schulze MB, Manson JE, et al. Consumption of (n-3) fatty acids is related to plasma biomarkers of inflammation and endothelial activation in women. J Nutr 2004;134:1806-11.
04#757	2004	Lopez-Garcia E	Blood tests	Fat	Single	0.92	N	5		Lopez-Garcia E, Schulze MB, Manson JE, et al. Consumption of (n-3) fatty acids is related to plasma biomarkers of inflammation and endothelial activation in women. J Nutr 2004;134:1806-11.
04#758	2004	Curhan GC	Kidney disease	NSAIDs	Single	N	N	3		Curhan GC, Knight EL, Rosner B, Hankinson SE, Stampfer MJ. Lifetime nonnarcotic analgesic use and decline in renal function in women. Arch Intern Med 2004;164:1519-24.
04#758	2004	Curhan GC	Kidney disease	NSAIDs	Single	N	N	3		Curhan GC, Knight EL, Rosner B, Hankinson SE, Stampfer MJ. Lifetime nonnarcotic analgesic use and decline in renal function in women. Arch Intern Med 2004;164:1519-24.
04#758	2004	Curhan GC	Kidney disease	Acetaminophen	Single	2.04	1.28-3.24	1		Curhan GC, Knight EL, Rosner B, Hankinson SE, Stampfer MJ. Lifetime nonnarcotic analgesic use and decline in renal function in women. Arch Intern Med 2004;164:1519-24.
04#759	2004	Schaumberg DA	Cataract	Diet	Pooled	0.95	0.81-1.11	3		Schaumberg DA, Liu S, Seddon JM, Willett WC, Hankinson SE. Dietary glycemic load and risk of age-related cataract. Am J Clin Nutr 2004;80:489-95.
04#760	2004	Skinner HG	Pancreatic ca	Folate	Pooled	1.03	0.74-1.43	3		Skinner HG, Michaud DS, Giovannucci EL, et al. A prospective study of folate intake and the risk of pancreatic cancer in men and women. Am J Epidemiol 2004;160:248-58.
04#761	2004	Knight EL	CVD	Kidney disease	Single	2.33	1.01-5.38	1		Knight EL, Rimm EB, Pai JK, et al. Kidney dysfunction, inflammation, and coronary events: a prospective study. J Am Soc Nephrol 2004;15:1897-903.
04#761	2004	Knight EL	CVD	Blood test	Single	1.68	1.13-2.52	1		Knight EL, Rimm EB, Pai JK, et al. Kidney dysfunction, inflammation, and coronary events: a prospective study. J Am Soc Nephrol 2004;15:1897-903.
04#762	2004	Kang JH	Cognitive	Postmenopausal hormones	Single	N	N	3		Kang JH, Weuve J, Grodstein F. Postmenopausal hormone therapy and risk of cognitive decline in community-dwelling aging women. Neurology 2004;63:101-7.
04#762	2004	Kang JH	Cognitive	Postmenopausal hormones	Single	*	*	*		Kang JH, Weuve J, Grodstein F. Postmenopausal hormone therapy and risk of cognitive decline in community-dwelling aging women. Neurology 2004;63:101-7.
04#763	2004	Mannisto S	Lung ca	Carotenoids	Pooled	0.98	0.87-1.11	3		Mannisto S, Smith-Warner SA, Spiegelman D, et al. Dietary carotenoids and risk of lung cancer in a pooled analysis of seven cohort studies. Cancer Epidemiol Biomarkers Prev 2004;13:40-8.
04#763	2004	Mannisto S	Lung ca	Carotenoids	Pooled	0.76	0.67-0.86	5		Mannisto S, Smith-Warner SA, Spiegelman D, et al. Dietary carotenoids and risk of lung cancer in a pooled analysis of seven cohort studies. Cancer Epidemiol Biomarkers Prev 2004;13:40-8.
04#764	2004	Setiawan VW	Endometrial ca	Gene	Single	1.2	0.7-2.3	3		Setiawan VW, Hankinson SE, Colditz GA, Hunter DJ, De Vivo I. Estrogen receptor beta (ESR2 ) polymorphisms and endometrial cancer (United States). Cancer Causes Control 2004;15:627-33.
04#764	2004	Setiawan VW	Endometrial ca	Gene	Single	0.8	0.5-1.1	3		Setiawan VW, Hankinson SE, Colditz GA, Hunter DJ, De Vivo I. Estrogen receptor beta (ESR2 ) polymorphisms and endometrial cancer (United States). Cancer Causes Control 2004;15:627-33.
04#764	2004	Setiawan VW	Endometrial ca	Gene	Single	1.1	0.7-1.7	3		Setiawan VW, Hankinson SE, Colditz GA, Hunter DJ, De Vivo I. Estrogen receptor beta (ESR2 ) polymorphisms and endometrial cancer (United States). Cancer Causes Control 2004;15:627-33.
04#766	2004	Chan AT	Colorectal adenoma	Gene	Single	1.56	1.13-2.15	1		Chan AT, Tranah GJ, Giovannucci EL, Hunter DJ, Fuchs CS. A prospective study of genetic polymorphisms in the cytochrome P-450 2C9 enzyme and the risk for distal colorectal adenoma. Clin Gastroenterol Hepatol 2004;2:704-12.
04#766	2004	Chan AT	Colorectal adenoma	Smoking	Single	1.5	1.07-2.12	1		Chan AT, Tranah GJ, Giovannucci EL, Hunter DJ, Fuchs CS. A prospective study of genetic polymorphisms in the cytochrome P-450 2C9 enzyme and the risk for distal colorectal adenoma. Clin Gastroenterol Hepatol 2004;2:704-12.
04#766	2004	Chan AT	Colorectal adenoma	Gene	Single	2.5	1.44-4.38	1		Chan AT, Tranah GJ, Giovannucci EL, Hunter DJ, Fuchs CS. A prospective study of genetic polymorphisms in the cytochrome P-450 2C9 enzyme and the risk for distal colorectal adenoma. Clin Gastroenterol Hepatol 2004;2:704-12.
04#767	2004	Chen H	Parkinson's disease	Folate	Single	1.3	0.8-2.3	3		Chen H, Zhang SM, Schwarzschild MA, et al. Folate intake and risk of Parkinson's disease. Am J Epidemiol 2004;160:368-75.
04#768	2004	Moeller SM	Cataract	Diet	Single	0.47	0.26-0.84	5		Moeller SM, Taylor A, Tucker KL, et al. Overall adherence to the dietary guidelines for americans is associated with reduced prevalence of early age-related nuclear lens opacities in women. J Nutr 2004;134:1812-9.
04#768	2004	Moeller SM	Cataract	Fruits and vegetables	Single	0.58	0.32-1.05	4		Moeller SM, Taylor A, Tucker KL, et al. Overall adherence to the dietary guidelines for americans is associated with reduced prevalence of early age-related nuclear lens opacities in women. J Nutr 2004;134:1812-9.
04#768	2004	Moeller SM	Cataract	Fiber	Single	0.64	0.36-1.15	4		Moeller SM, Taylor A, Tucker KL, et al. Overall adherence to the dietary guidelines for americans is associated with reduced prevalence of early age-related nuclear lens opacities in women. J Nutr 2004;134:1812-9.
04#769	2004	Tranah GJ	Colorectal adenoma	Gene	Single	2.21	1.43-3.41	1		Tranah GJ, Giovannucci E, Ma J, Fuchs C, Hankinson SE, Hunter DJ. Epoxide hydrolase polymorphisms, cigarette smoking and risk of colorectal adenoma in the Nurses' Health Study and the Health Professionals Follow-up Study. Carcinogenesis 2004;25:1211-8.
04#769	2004	Tranah GJ	Colorectal adenoma	Gene	Single	1.71	1.13-2.59	1		Tranah GJ, Giovannucci E, Ma J, Fuchs C, Hankinson SE, Hunter DJ. Epoxide hydrolase polymorphisms, cigarette smoking and risk of colorectal adenoma in the Nurses' Health Study and the Health Professionals Follow-up Study. Carcinogenesis 2004;25:1211-8.
04#770	2004	Fung TT	CVD	Diet	Single	1.58	1.15-2.15	1		Fung TT, Stampfer MJ, Manson JE, Rexrode KM, Willett WC, Hu FB. Prospective study of major dietary patterns and stroke risk in women. Stroke 2004;35:2014-9.
04#770	2004	Fung TT	CVD	Diet	Single	1.56	1.05-2.33	1		Fung TT, Stampfer MJ, Manson JE, Rexrode KM, Willett WC, Hu FB. Prospective study of major dietary patterns and stroke risk in women. Stroke 2004;35:2014-9.
04#770	2004	Fung TT	CVD	Diet	Single	0.78	0.61-1.01	4		Fung TT, Stampfer MJ, Manson JE, Rexrode KM, Willett WC, Hu FB. Prospective study of major dietary patterns and stroke risk in women. Stroke 2004;35:2014-9.
04#770	2004	Fung TT	CVD	Diet	Single	0.74	0.54-1.02	4		Fung TT, Stampfer MJ, Manson JE, Rexrode KM, Willett WC, Hu FB. Prospective study of major dietary patterns and stroke risk in women. Stroke 2004;35:2014-9.
04#771	2004	Hu FB	Diabetes	Blood test	Single	1.64	1.10-2.45	1		Hu FB, Meigs JB, Li TY, Rifai N, Manson JE. Inflammatory markers and risk of developing type 2 diabetes in women. Diabetes 2004;53:693-700.
04#771	2004	Hu FB	Diabetes	Blood test	Single	1.91	1.27-2.86	1		Hu FB, Meigs JB, Li TY, Rifai N, Manson JE. Inflammatory markers and risk of developing type 2 diabetes in women. Diabetes 2004;53:693-700.
04#771	2004	Hu FB	Diabetes	Blood test	Single	4.36	2.80-6.80	1		Hu FB, Meigs JB, Li TY, Rifai N, Manson JE. Inflammatory markers and risk of developing type 2 diabetes in women. Diabetes 2004;53:693-700.
04#772	2004	Rich-Edwards JW	CVD	Infancy	Single	0.92	0.80-1.05	4		Rich-Edwards JW, Stampfer MJ, Manson JE, et al. Breastfeeding during infancy and the risk of cardiovascular disease in adulthood. Epidemiology 2004;15:550-6.
04#772	2004	Rich-Edwards JW	CVD	Infancy	Single	0.91	0.79-1.06	4		Rich-Edwards JW, Stampfer MJ, Manson JE, et al. Breastfeeding during infancy and the risk of cardiovascular disease in adulthood. Epidemiology 2004;15:550-6.
04#773	2004	Feskanich D	Colorectal ca	Blood test	Single	0.53	0.27-0.97	5		Feskanich D, Ma J, Fuchs CS, et al. Plasma vitamin D metabolites and risk of colorectal cancer in women. Cancer Epidemiol Biomarkers Prev 2004;13:1502-8.
04#773	2004	Feskanich D	Colorectal ca	Blood test	Single	2.52	1.04-6.11	1		Feskanich D, Ma J, Fuchs CS, et al. Plasma vitamin D metabolites and risk of colorectal cancer in women. Cancer Epidemiol Biomarkers Prev 2004;13:1502-8.
04#774	2004	Chen WY	Breast ca	Postmenopausal hormones	Single	1.8	1.52-2.12	1		Chen WY, Hankinson SE, Schnitt SJ, Rosner BA, Holmes MD, Colditz GA. Association of hormone replacement therapy to estrogen and progesterone receptor status in invasive breast carcinoma. Cancer 2004;101:1490-500.
04#774	2004	Chen WY	Breast ca	Postmenopausal hormones	Single	1	0.72-1.39	3		Chen WY, Hankinson SE, Schnitt SJ, Rosner BA, Holmes MD, Colditz GA. Association of hormone replacement therapy to estrogen and progesterone receptor status in invasive breast carcinoma. Cancer 2004;101:1490-500.
04#775	2004	Tworoger SS	Breast ca	Blood test	Single	1.34	1.02-1.76	1		Tworoger SS, Eliassen AH, Rosner B, Sluss P, Hankinson SE. Plasma prolactin concentrations and risk of postmenopausal breast cancer. Cancer Res 2004;64:6814-9.
04#775	2004	Tworoger SS	Breast ca	Blood test	Single	1.93	1.16-3.22	1		Tworoger SS, Eliassen AH, Rosner B, Sluss P, Hankinson SE. Plasma prolactin concentrations and risk of postmenopausal breast cancer. Cancer Res 2004;64:6814-9.
04#776	2004	Lopez-Garcia E	Blood tests	Diet	Single	N	N	5		Lopez-Garcia E, Schulze MB, Fung TT, et al. Major dietary patterns are related to plasma concentrations of markers of inflammation and endothelial dysfunction. Am J Clin Nutr 2004;80:1029-35.
04#776	2004	Lopez-Garcia E	Blood tests	Diet	Single	N	N	5		Lopez-Garcia E, Schulze MB, Fung TT, et al. Major dietary patterns are related to plasma concentrations of markers of inflammation and endothelial dysfunction. Am J Clin Nutr 2004;80:1029-35.
04#776	2004	Lopez-Garcia E	Blood tests	Diet	Single	N	N	1		Lopez-Garcia E, Schulze MB, Fung TT, et al. Major dietary patterns are related to plasma concentrations of markers of inflammation and endothelial dysfunction. Am J Clin Nutr 2004;80:1029-35.
04#776	2004	Lopez-Garcia E	Blood tests	Diet	Single	N	N	1		Lopez-Garcia E, Schulze MB, Fung TT, et al. Major dietary patterns are related to plasma concentrations of markers of inflammation and endothelial dysfunction. Am J Clin Nutr 2004;80:1029-35.
04#776	2004	Lopez-Garcia E	Blood tests	Diet	Single	N	N	1		Lopez-Garcia E, Schulze MB, Fung TT, et al. Major dietary patterns are related to plasma concentrations of markers of inflammation and endothelial dysfunction. Am J Clin Nutr 2004;80:1029-35.
04#776	2004	Lopez-Garcia E	Blood tests	Diet	Single	N	N	1		Lopez-Garcia E, Schulze MB, Fung TT, et al. Major dietary patterns are related to plasma concentrations of markers of inflammation and endothelial dysfunction. Am J Clin Nutr 2004;80:1029-35.
04#777	2004	Weuve J	Cognitive	Exercise	Single	*	*	*		Weuve J, Kang JH, Manson JE, Breteler MM, Ware JH, Grodstein F. Physical activity, including walking, and cognitive function in older women. JAMA 2004;292:1454-61.
04#778	2004	Solomon DH	Smoking	Rheumatoid arthritis	Single	N	N	3		Solomon DH, Curhan GC, Rimm EB, Cannuscio CC, Karlson EW. Cardiovascular risk factors in women with and without rheumatoid arthritis. Arthritis Rheum 2004;50:3444-9.
04#778	2004	Solomon DH	Weight	Rheumatoid arthritis	Single	N	N	3		Solomon DH, Curhan GC, Rimm EB, Cannuscio CC, Karlson EW. Cardiovascular risk factors in women with and without rheumatoid arthritis. Arthritis Rheum 2004;50:3444-9.
04#778	2004	Solomon DH	Diabetes	Rheumatoid arthritis	Single	N	N	3		Solomon DH, Curhan GC, Rimm EB, Cannuscio CC, Karlson EW. Cardiovascular risk factors in women with and without rheumatoid arthritis. Arthritis Rheum 2004;50:3444-9.
04#778	2004	Solomon DH	Diet	Rheumatoid arthritis	Single	N	N	3		Solomon DH, Curhan GC, Rimm EB, Cannuscio CC, Karlson EW. Cardiovascular risk factors in women with and without rheumatoid arthritis. Arthritis Rheum 2004;50:3444-9.
04#778	2004	Solomon DH	Hypertension	Rheumatoid arthritis	Single	N	N	3		Solomon DH, Curhan GC, Rimm EB, Cannuscio CC, Karlson EW. Cardiovascular risk factors in women with and without rheumatoid arthritis. Arthritis Rheum 2004;50:3444-9.
04#778	2004	Solomon DH	CVD	Rheumatoid arthritis	Single	N	N	3		Solomon DH, Curhan GC, Rimm EB, Cannuscio CC, Karlson EW. Cardiovascular risk factors in women with and without rheumatoid arthritis. Arthritis Rheum 2004;50:3444-9.
04#778	2004	Solomon DH	Blood tests	Rheumatoid arthritis	Single	N	N	1		Solomon DH, Curhan GC, Rimm EB, Cannuscio CC, Karlson EW. Cardiovascular risk factors in women with and without rheumatoid arthritis. Arthritis Rheum 2004;50:3444-9.
04#778	2004	Solomon DH	Blood tests	Rheumatoid arthritis	Single	N	N	1		Solomon DH, Curhan GC, Rimm EB, Cannuscio CC, Karlson EW. Cardiovascular risk factors in women with and without rheumatoid arthritis. Arthritis Rheum 2004;50:3444-9.
04#779	2004	Cho E	Macular degeneration	Fruits and vegetables	Pooled	0.64	0.44-0.93	5		Cho E, Seddon JM, Rosner B, Willett WC, Hankinson SE. Prospective study of intake of fruits, vegetables, vitamins, and carotenoids and risk of age-related maculopathy. Arch Ophthalmol 2004;122:883-92.
04#780	2004	McGrath M	Mental health	Gene	Single	1.15	0.71-3.40	2		McGrath M, Kawachi I, Ascherio A, Colditz GA, Hunter DJ, De Vivo I. Association between catechol-O-methyltransferase and phobic anxiety. Am J Psychiatry 2004;161:1703-5.
04#780	2004	McGrath M	Mental health	Gene	Single	1.99	1.17-3.40	1		McGrath M, Kawachi I, Ascherio A, Colditz GA, Hunter DJ, De Vivo I. Association between catechol-O-methyltransferase and phobic anxiety. Am J Psychiatry 2004;161:1703-5.
04#781	2004	Schernhammer ES	Breast ca	Work	Single	0.83	0.69-0.99	5		Schernhammer ES, Hankinson SE, Rosner B, et al. Job stress and breast cancer risk: the nurses' health study. Am J Epidemiol 2004;160:1079-86.
04#781	2004	Schernhammer ES	Breast ca	Work	Single	0.87	0.73-1.04	3		Schernhammer ES, Hankinson SE, Rosner B, et al. Job stress and breast cancer risk: the nurses' health study. Am J Epidemiol 2004;160:1079-86.
04#781	2004	Schernhammer ES	Breast ca	Work	Single	0.9	0.76-1.06	3		Schernhammer ES, Hankinson SE, Rosner B, et al. Job stress and breast cancer risk: the nurses' health study. Am J Epidemiol 2004;160:1079-86.
04#782	2004	Missmer SA	Breast ca	Blood test	Single	3.3	2.0-5.4	1		Missmer SA, Eliassen AH, Barbieri RL, Hankinson SE. Endogenous estrogen, androgen, and progesterone concentrations and breast cancer risk among postmenopausal women. J Natl Cancer Inst 2004;96:1856-65.
04#782	2004	Missmer SA	Breast ca	Blood test	Single	2	1.2-3.4	1		Missmer SA, Eliassen AH, Barbieri RL, Hankinson SE. Endogenous estrogen, androgen, and progesterone concentrations and breast cancer risk among postmenopausal women. J Natl Cancer Inst 2004;96:1856-65.
04#782	2004	Missmer SA	Breast ca	Blood test	Single	2.5	1.4-4.3	1		Missmer SA, Eliassen AH, Barbieri RL, Hankinson SE. Endogenous estrogen, androgen, and progesterone concentrations and breast cancer risk among postmenopausal women. J Natl Cancer Inst 2004;96:1856-65.
04#782	2004	Missmer SA	Breast ca	Blood test	Single	2.3	1.3-4.1	1		Missmer SA, Eliassen AH, Barbieri RL, Hankinson SE. Endogenous estrogen, androgen, and progesterone concentrations and breast cancer risk among postmenopausal women. J Natl Cancer Inst 2004;96:1856-65.
04#783	2004	Pai JK	CVD	Blood test	Pooled	1.68	1.18-2.38	1		Pai JK, Pischon T, Ma J, et al. Inflammatory markers and the risk of coronary heart disease in men and women. N Engl J Med 2004;351:2599-610.
05#784	2005	Erkkila AT	CVD	Phylloquinone	Single	0.84	0.71-1.00	4		Erkkila AT, Booth SL, Hu FB, et al. Phylloquinone intake as a marker for coronary heart disease risk but not stroke in women. Eur J Clin Nutr 2005;59:196-204.
04#785	2004	Karlson EW	Rheumatoid arthritis	Breast feeding	Single	0.5	0.3-0.8	5		Karlson EW, Mandl LA, Hankinson SE, Grodstein F. Do breast-feeding and other reproductive factors influence future risk of rheumatoid arthritis? Results from the Nurses' Health Study. Arthritis Rheum 2004;50:3458-67.
04#785	2004	Karlson EW	Rheumatoid arthritis	Menstruation	Single	1.4	1.0-2.0	2		Karlson EW, Mandl LA, Hankinson SE, Grodstein F. Do breast-feeding and other reproductive factors influence future risk of rheumatoid arthritis? Results from the Nurses' Health Study. Arthritis Rheum 2004;50:3458-67.
04#785	2004	Karlson EW	Rheumatoid arthritis	Menarche	Single	1.6	1.1-2.4	1		Karlson EW, Mandl LA, Hankinson SE, Grodstein F. Do breast-feeding and other reproductive factors influence future risk of rheumatoid arthritis? Results from the Nurses' Health Study. Arthritis Rheum 2004;50:3458-67.
04#786	2004	Shai I	CVD	Blood test	Single	0.6	0.5-0.8	5		Shai I, Rimm EB, Hankinson SE, et al. Multivariate assessment of lipid parameters as predictors of coronary heart disease among postmenopausal women: potential implications for clinical guidelines. Circulation 2004;110:2824-30.
04#786	2004	Shai I	CVD	Blood test	Single	1.7	1.4-2.1	1		Shai I, Rimm EB, Hankinson SE, et al. Multivariate assessment of lipid parameters as predictors of coronary heart disease among postmenopausal women: potential implications for clinical guidelines. Circulation 2004;110:2824-30.
04#786	2004	Shai I	CVD	Blood test	Single	1.4	1.1-1.7	1		Shai I, Rimm EB, Hankinson SE, et al. Multivariate assessment of lipid parameters as predictors of coronary heart disease among postmenopausal women: potential implications for clinical guidelines. Circulation 2004;110:2824-30.
04#786	2004	Shai I	CVD	Blood test	Single	1.4	1.1-1.6	1		Shai I, Rimm EB, Hankinson SE, et al. Multivariate assessment of lipid parameters as predictors of coronary heart disease among postmenopausal women: potential implications for clinical guidelines. Circulation 2004;110:2824-30.
04#786	2004	Shai I	CVD	Blood test	Single	1.3	1.0-1.5	2		Shai I, Rimm EB, Hankinson SE, et al. Multivariate assessment of lipid parameters as predictors of coronary heart disease among postmenopausal women: potential implications for clinical guidelines. Circulation 2004;110:2824-30.
04#787	2004	Han J	Skin ca	Gene	Single	N	N	5		Han J, Hankinson SE, Colditz GA, Hunter DJ. Genetic variation in XRCC1, sun exposure, and risk of skin cancer. Br J Cancer 2004;91:1604-9.
04#787	2004	Han J	Skin ca	Gene	Single	N	N	1		Han J, Hankinson SE, Colditz GA, Hunter DJ. Genetic variation in XRCC1, sun exposure, and risk of skin cancer. Br J Cancer 2004;91:1604-9.
04#789	2004	De Vivo I	Breast ca	Gene	Single	1.1	0.93-1.30	3		De Vivo I, Hankinson SE, Colditz GA, Hunter DJ. The progesterone receptor Val660-->Leu polymorphism and breast cancer risk. Breast Cancer Res 2004;6:R636-9.
04#790	2004	Shai I	CVD	Blood test	Single	1.66	1.05-2.64	1		Shai I, Stampfer MJ, Ma J, et al. Homocysteine as a risk factor for coronary heart diseases and its association with inflammatory biomarkers, lipids and dietary factors. Atherosclerosis 2004;177:375-81.
04#791	2004	Fung TT	Diabetes	Diet	Single	1.49	1.26-1.76	1		Fung TT, Schulze M, Manson JE, Willett WC, Hu FB. Dietary patterns, meat intake, and the risk of type 2 diabetes in women. Arch Intern Med 2004;164:2235-40.
04#792	2004	Hu FB	Mortality	Exercise	Single	1.55	1.42-1.70	1		Hu FB, Willett WC, Li T, Stampfer MJ, Colditz GA, Manson JE. Adiposity as compared with physical activity in predicting mortality among women. N Engl J Med 2004;351:2694-703.
04#792	2004	Hu FB	Mortality	Weight	Single	1.91	1.60-2.30	1		Hu FB, Willett WC, Li T, Stampfer MJ, Colditz GA, Manson JE. Adiposity as compared with physical activity in predicting mortality among women. N Engl J Med 2004;351:2694-703.
04#792	2004	Hu FB	Mortality	Weight	Single	2.42	2.14-2.73	1		Hu FB, Willett WC, Li T, Stampfer MJ, Colditz GA, Manson JE. Adiposity as compared with physical activity in predicting mortality among women. N Engl J Med 2004;351:2694-703.
04#793	2004	Paynter RA	Endometrial ca	Gene	Single	1.18	0.80-1.76	3		Paynter RA, Hankinson SE, Colditz GA, Hunter DJ, De Vivo I. No evidence of a role for PPARgamma Pro12Ala polymorphism in endometrial cancer susceptibility. Pharmacogenetics 2004;14:851-6.
04#794	2004	Tamimi RM	Breast ca	Gene	Single	N	N	3		Tamimi RM, Hankinson SE, Spiegelman D, Kraft P, Colditz GA, Hunter DJ. Common ataxia telangiectasia mutated haplotypes and risk of breast cancer: a nested case-control study. Breast Cancer Res 2004;6:R416-22.
05#655	2005	Michaud DS	Colorectal ca	Diet	Single	N	N	3		Michaud DS, Fuchs CS, Liu S, Willett WC, Colditz GA, Giovannucci E. Dietary glycemic load, carbohydrate, sugar, and colorectal cancer risk in men and women. Cancer Epidemiol Biomarkers Prev 2005;14:138-47.
05#656	2005	Tamimi RM	Breast ca	Carotenoids	Single	0.64	0.47-0.88	5		Tamimi RM, Hankinson SE, Campos H, et al. Plasma carotenoids, retinol, and tocopherols and risk of breast cancer. Am J Epidemiol 2005;161:153-60.
05#656	2005	Tamimi RM	Breast ca	Carotenoids	Single	0.73	0.53-1.02	4		Tamimi RM, Hankinson SE, Campos H, et al. Plasma carotenoids, retinol, and tocopherols and risk of breast cancer. Am J Epidemiol 2005;161:153-60.
05#656	2005	Tamimi RM	Breast ca	Carotenoids	Single	0.74	0.55-1.01	4		Tamimi RM, Hankinson SE, Campos H, et al. Plasma carotenoids, retinol, and tocopherols and risk of breast cancer. Am J Epidemiol 2005;161:153-60.
05#656	2005	Tamimi RM	Breast ca	Carotenoids	Single	0.76	0.55-1.05	4		Tamimi RM, Hankinson SE, Campos H, et al. Plasma carotenoids, retinol, and tocopherols and risk of breast cancer. Am J Epidemiol 2005;161:153-60.
05#657	2005	Oh K	CVD	Carbohydrates	Single	2.05	1.10-3.83	1		Oh K, Hu FB, Cho E, et al. Carbohydrate intake, glycemic index, glycemic load, and dietary fiber in relation to risk of stroke in women. Am J Epidemiol 2005;161:161-9.
05#657	2005	Oh K	CVD	Fiber	Single	0.6	0.52-0.83	5		Oh K, Hu FB, Cho E, et al. Carbohydrate intake, glycemic index, glycemic load, and dietary fiber in relation to risk of stroke in women. Am J Epidemiol 2005;161:161-9.
05#657	2005	Oh K	CVD	Fiber	Single	0.51	0.33-0.78	5		Oh K, Hu FB, Cho E, et al. Carbohydrate intake, glycemic index, glycemic load, and dietary fiber in relation to risk of stroke in women. Am J Epidemiol 2005;161:161-9.
05#658	2005	Stampfer MJ	Cognitive	Alcohol	Single	0.81	0.70-0.93	5		Stampfer MJ, Kang JH, Chen J, Cherry R, Grodstein F. Effects of moderate alcohol consumption on cognitive function in women. N Engl J Med 2005;352:245-53.
05#658	2005	Stampfer MJ	Cognitive	Alcohol	Single	0.85	0.74-0.98	5		Stampfer MJ, Kang JH, Chen J, Cherry R, Grodstein F. Effects of moderate alcohol consumption on cognitive function in women. N Engl J Med 2005;352:245-53.
05#659	2005	Albert CM	CVD	Anxiety	Single	1.59	0.97-2.60	2		Albert CM, Chae CU, Rexrode KM, Manson JE, Kawachi I. Phobic anxiety and risk of coronary heart disease and sudden cardiac death among women. Circulation 2005;111:480-7.
05#659	2005	Albert CM	CVD	Anxiety	Single	1.31	0.97-1.75	2		Albert CM, Chae CU, Rexrode KM, Manson JE, Kawachi I. Phobic anxiety and risk of coronary heart disease and sudden cardiac death among women. Circulation 2005;111:480-7.
05#660	2005	Michels KB	Colorectal ca	Caffeine	Pooled	0.99	0.96-1.03	3		Michels KB, Willett WC, Fuchs CS, Giovannucci E. Coffee, tea, and caffeine consumption and incidence of colon and rectal cancer. J Natl Cancer Inst 2005;97:282-92.
05#660	2005	Michels KB	Colorectal ca	Coffee	Pooled	0.48	0.29-0.81	5		Michels KB, Willett WC, Fuchs CS, Giovannucci E. Coffee, tea, and caffeine consumption and incidence of colon and rectal cancer. J Natl Cancer Inst 2005;97:282-92.
05#661	2005	Lee S	Smoking	Marriage	Single	2.47	1.56-3.89	1		Lee S, Cho E, Grodstein F, Kawachi I, Hu FB, Colditz GA. Effects of marital transitions on changes in dietary and other health behaviours in US women. Int J Epidemiol 2005;34:69-78.
05#662	2005	Kroenke CH	Breast ca	Weight	Single	1.64	1.07-2.51	1		Kroenke CH, Chen WY, Rosner B, Holmes MD. Weight, weight gain, and survival after breast cancer diagnosis. J Clin Oncol 2005;23:1370-8.
05#663	2005	Meigs JB	Diabetes	Gene	Single	1.71	1.04-2.81	1		Meigs JB, Hu FB, Perhanidis JS, Hunter D, Rifai N, Manson JE. E-selectin genotypes and risk of type 2 diabetes in women. Obes Res 2005;13:513-8.
05#664	2005	Schernhammer ES	Breast ca	Blood test	Single	1	0.7-1.4	3		Schernhammer ES, Holly JM, Pollak MN, Hankinson SE. Circulating levels of insulin-like growth factors, their binding proteins, and breast cancer risk. Cancer Epidemiol Biomarkers Prev 2005;14:699-704.
05#664	2005	Schernhammer ES	Breast ca	Blood test	Single	0.8	0.6-1.1	3		Schernhammer ES, Holly JM, Pollak MN, Hankinson SE. Circulating levels of insulin-like growth factors, their binding proteins, and breast cancer risk. Cancer Epidemiol Biomarkers Prev 2005;14:699-704.
05#664	2005	Schernhammer ES	Breast ca	Blood test	Single	0.9	0.6-1.5	3		Schernhammer ES, Holly JM, Pollak MN, Hankinson SE. Circulating levels of insulin-like growth factors, their binding proteins, and breast cancer risk. Cancer Epidemiol Biomarkers Prev 2005;14:699-704.
05#664	2005	Schernhammer ES	Breast ca	Blood test	Single	1	0.6-1.4	3		Schernhammer ES, Holly JM, Pollak MN, Hankinson SE. Circulating levels of insulin-like growth factors, their binding proteins, and breast cancer risk. Cancer Epidemiol Biomarkers Prev 2005;14:699-704.
05#664	2005	Schernhammer ES	Breast ca	Blood test	Single	1.2	0.8-2.3	3		Schernhammer ES, Holly JM, Pollak MN, Hankinson SE. Circulating levels of insulin-like growth factors, their binding proteins, and breast cancer risk. Cancer Epidemiol Biomarkers Prev 2005;14:699-704.
05#664	2005	Schernhammer ES	Breast ca	Blood test	Single	0.9	0.6-1.5	3		Schernhammer ES, Holly JM, Pollak MN, Hankinson SE. Circulating levels of insulin-like growth factors, their binding proteins, and breast cancer risk. Cancer Epidemiol Biomarkers Prev 2005;14:699-704.
05#664	2005	Schernhammer ES	Breast ca	Blood test	Single	1.1	0.7-2.1	3		Schernhammer ES, Holly JM, Pollak MN, Hankinson SE. Circulating levels of insulin-like growth factors, their binding proteins, and breast cancer risk. Cancer Epidemiol Biomarkers Prev 2005;14:699-704.
05#664	2005	Schernhammer ES	Breast ca	Blood test	Single	1.6	1.0-2.6	2		Schernhammer ES, Holly JM, Pollak MN, Hankinson SE. Circulating levels of insulin-like growth factors, their binding proteins, and breast cancer risk. Cancer Epidemiol Biomarkers Prev 2005;14:699-704.
05#665	2005	Leitzmann MF	Gallstones	Thiazide	Single	1.39	1.29-1.50	1		Leitzmann MF, Tsai CJ, Stampfer MJ, Willett WC, Giovannucci E. Thiazide diuretics and the risk of gallbladder disease requiring surgery in women. Arch Intern Med 2005;165:567-73.
05#666	2005	Chan AT	Colorectal adenoma	Gene	Single	1.1	0.85-1.41	3		Chan AT, Tranah GJ, Giovannucci EL, Hunter DJ, Fuchs CS. Genetic variants in the UGT1A6 enzyme, aspirin use, and the risk of colorectal adenoma. J Natl Cancer Inst 2005;97:457-60.
05#666	2005	Chan AT	Colorectal adenoma	Gene	Single	0.41	0.24-0.71	5		Chan AT, Tranah GJ, Giovannucci EL, Hunter DJ, Fuchs CS. Genetic variants in the UGT1A6 enzyme, aspirin use, and the risk of colorectal adenoma. J Natl Cancer Inst 2005;97:457-60.
05#667	2005	Lopez-Garcia E	Blood tests	Fat	Single	1.73	N	1		Lopez-Garcia E, Schulze MB, Meigs JB, et al. Consumption of trans fatty acids is related to plasma biomarkers of inflammation and endothelial dysfunction. J Nutr 2005;135:562-6.
05#667	2005	Lopez-Garcia E	Blood tests	Fat	Single	*	*	*		Lopez-Garcia E, Schulze MB, Meigs JB, et al. Consumption of trans fatty acids is related to plasma biomarkers of inflammation and endothelial dysfunction. J Nutr 2005;135:562-6.
05#667	2005	Lopez-Garcia E	Blood tests	Fat	Single	1.025	N	1		Lopez-Garcia E, Schulze MB, Meigs JB, et al. Consumption of trans fatty acids is related to plasma biomarkers of inflammation and endothelial dysfunction. J Nutr 2005;135:562-6.
05#667	2005	Lopez-Garcia E	Blood tests	Fat	Single	1.2	N	1		Lopez-Garcia E, Schulze MB, Meigs JB, et al. Consumption of trans fatty acids is related to plasma biomarkers of inflammation and endothelial dysfunction. J Nutr 2005;135:562-6.
05#667	2005	Lopez-Garcia E	Blood tests	Fat	Single	1.1	N	1		Lopez-Garcia E, Schulze MB, Meigs JB, et al. Consumption of trans fatty acids is related to plasma biomarkers of inflammation and endothelial dysfunction. J Nutr 2005;135:562-6.
05#667	2005	Lopez-Garcia E	Blood tests	Fat	Single	1.1	N	1		Lopez-Garcia E, Schulze MB, Meigs JB, et al. Consumption of trans fatty acids is related to plasma biomarkers of inflammation and endothelial dysfunction. J Nutr 2005;135:562-6.
05#668	2005	Oh K	CVD	Fat	Single	0.75	0.60-0.92	5		Oh K, Hu FB, Manson JE, Stampfer MJ, Willett WC. Dietary fat intake and risk of coronary heart disease in women: 20 years of follow-up of the nurses' health study. Am J Epidemiol 2005;161:672-9.
05#668	2005	Oh K	CVD	Fat	Single	1.33	1.07-1.66	1		Oh K, Hu FB, Manson JE, Stampfer MJ, Willett WC. Dietary fat intake and risk of coronary heart disease in women: 20 years of follow-up of the nurses' health study. Am J Epidemiol 2005;161:672-9.
05#669	2005	Michaud DS	Pancreatic ca	Diet	Pooled	1.32	0.66-2.63	3		Michaud DS, Skinner HG, Wu K, et al. Dietary patterns and pancreatic cancer risk in men and women. J Natl Cancer Inst 2005;97:518-24.
05#669	2005	Michaud DS	Pancreatic ca	Diet	Pooled	0.91	0.57-1.47	3		Michaud DS, Skinner HG, Wu K, et al. Dietary patterns and pancreatic cancer risk in men and women. J Natl Cancer Inst 2005;97:518-24.
05#670	2005	Tworoger SS	Breast ca	Blood test	Single	1.7	1.1-2.7	1		Tworoger SS, Missmer SA, Barbieri RL, Willett WC, Colditz GA, Hankinson SE. Plasma sex hormone concentrations and subsequent risk of breast cancer among women using postmenopausal hormones. J Natl Cancer Inst 2005;97:595-602.
05#670	2005	Tworoger SS	Breast ca	Blood test	Single	1.6	1.1-2.4	1		Tworoger SS, Missmer SA, Barbieri RL, Willett WC, Colditz GA, Hankinson SE. Plasma sex hormone concentrations and subsequent risk of breast cancer among women using postmenopausal hormones. J Natl Cancer Inst 2005;97:595-602.
05#670	2005	Tworoger SS	Breast ca	Blood test	Single	0.7	0.5-1.1	4		Tworoger SS, Missmer SA, Barbieri RL, Willett WC, Colditz GA, Hankinson SE. Plasma sex hormone concentrations and subsequent risk of breast cancer among women using postmenopausal hormones. J Natl Cancer Inst 2005;97:595-602.
05#672	2005	Michels KB	Colorectal ca	Fiber	Pooled	0.99	0.95-1.04	3		Michels KB, Fuchs CS, Giovannucci E, et al. Fiber intake and incidence of colorectal cancer among 76,947 women and 47,279 men. Cancer Epidemiol Biomarkers Prev 2005;14:842-9.
05#673	2005	Oh K	Colorectal adenoma	Fat	Single	1.04	0.84-1.27	3		Oh K, Willett WC, Fuchs CS, Giovannucci E. Dietary marine n-3 fatty acids in relation to risk of distal colorectal adenoma in women. Cancer Epidemiol Biomarkers Prev 2005;14:835-41.
05#673	2005	Oh K	Colorectal adenoma	Fat	Single	1.02	0.83-1.25	3		Oh K, Willett WC, Fuchs CS, Giovannucci E. Dietary marine n-3 fatty acids in relation to risk of distal colorectal adenoma in women. Cancer Epidemiol Biomarkers Prev 2005;14:835-41.
05#674	2005	Tranah GJ	Colorectal ca	Gene	Single	0.46	0.24-0.88	5		Tranah GJ, Giovannucci E, Ma J, Fuchs C, Hunter DJ. APC Asp1822Val and Gly2502Ser polymorphisms and risk of colorectal cancer and adenoma. Cancer Epidemiol Biomarkers Prev 2005;14:863-70.
05#675	2005	Wei EK	Colorectal ca	Blood test	Single	1.76	0.85-3.63	2		Wei EK, Ma J, Pollak MN, et al. A prospective study of C-peptide, insulin-like growth factor-I, insulin-like growth factor binding protein-1, and the risk of colorectal cancer in women. Cancer Epidemiol Biomarkers Prev 2005;14:850-5.
05#675	2005	Wei EK	Colorectal ca	Blood test	Single	0.28	0.11-0.75	1		Wei EK, Ma J, Pollak MN, et al. A prospective study of C-peptide, insulin-like growth factor-I, insulin-like growth factor binding protein-1, and the risk of colorectal cancer in women. Cancer Epidemiol Biomarkers Prev 2005;14:850-5.
05#675	2005	Wei EK	Colorectal ca	Blood test	Single	2.82	1.35-5.88	1		Wei EK, Ma J, Pollak MN, et al. A prospective study of C-peptide, insulin-like growth factor-I, insulin-like growth factor binding protein-1, and the risk of colorectal cancer in women. Cancer Epidemiol Biomarkers Prev 2005;14:850-5.
05#676	2005	Lu M	Cataract	Fat	Single	2.2	1.1-4.6	1		Lu M, Taylor A, Chylack LT, Jr., et al. Dietary fat intake and early age-related lens opacities. Am J Clin Nutr 2005;81:773-9.
05#676	2005	Lu M	Cataract	Fat	Single	2.2	1.1-4.5	1		Lu M, Taylor A, Chylack LT, Jr., et al. Dietary fat intake and early age-related lens opacities. Am J Clin Nutr 2005;81:773-9.
05#677	2005	Kang JH	Cognitive	Gene	Single	-0.1	minus0.15-minus0.05	1		Kang JH, Logroscino G, De Vivo I, Hunter D, Grodstein F. Apolipoprotein E, cardiovascular disease and cognitive function in aging women. Neurobiol Aging 2005;26:475-84.
05#677	2005	Kang JH	Cognitive	Gene	Single	-0.07	minus0.12-minus0.03	1		Kang JH, Logroscino G, De Vivo I, Hunter D, Grodstein F. Apolipoprotein E, cardiovascular disease and cognitive function in aging women. Neurobiol Aging 2005;26:475-84.
05#678	2005	Jacques PF	Cataract	Vitamin B	Single	N	N	5		Jacques PF, Taylor A, Moeller S, et al. Long-term nutrient intake and 5-year change in nuclear lens opacities. Arch Ophthalmol 2005;123:517-26.
05#678	2005	Jacques PF	Cataract	Vitamin B	Single	N	N	5		Jacques PF, Taylor A, Moeller S, et al. Long-term nutrient intake and 5-year change in nuclear lens opacities. Arch Ophthalmol 2005;123:517-26.
05#678	2005	Jacques PF	Cataract	Vitamin E	Single	N	N	5		Jacques PF, Taylor A, Moeller S, et al. Long-term nutrient intake and 5-year change in nuclear lens opacities. Arch Ophthalmol 2005;123:517-26.
05#679	2005	Collins LC	Breast ca	Breast ca	Single	13.5	3.7-49.7	1		Collins LC, Tamimi RM, Baer HJ, Connolly JL, Colditz GA, Schnitt SJ. Outcome of patients with ductal carcinoma in situ untreated after diagnostic biopsy: results from the Nurses' Health Study. Cancer 2005;103:1778-84.
05#680	2005	Wei EK	Colorectal ca	Blood test	Single	0.48	0.25-0.92	5		Wei EK, Giovannucci E, Selhub J, Fuchs CS, Hankinson SE, Ma J. Plasma vitamin B6 and the risk of colorectal cancer and adenoma in women. J Natl Cancer Inst 2005;97:684-92.
05#680	2005	Wei EK	Colorectal ca	Blood test	Single	0.38	0.18-0.80	5		Wei EK, Giovannucci E, Selhub J, Fuchs CS, Hankinson SE, Ma J. Plasma vitamin B6 and the risk of colorectal cancer and adenoma in women. J Natl Cancer Inst 2005;97:684-92.
05#680	2005	Wei EK	Colorectal ca	Vitamin B	Single	0.51	0.27-0.97	5		Wei EK, Giovannucci E, Selhub J, Fuchs CS, Hankinson SE, Ma J. Plasma vitamin B6 and the risk of colorectal cancer and adenoma in women. J Natl Cancer Inst 2005;97:684-92.
05#680	2005	Wei EK	Colorectal adenoma	Blood test	Single	0.65	0.37-1.11	4		Wei EK, Giovannucci E, Selhub J, Fuchs CS, Hankinson SE, Ma J. Plasma vitamin B6 and the risk of colorectal cancer and adenoma in women. J Natl Cancer Inst 2005;97:684-92.
05#680	2005	Wei EK	Colorectal adenoma	Blood test	Single	0.85	0.52-1.38	4		Wei EK, Giovannucci E, Selhub J, Fuchs CS, Hankinson SE, Ma J. Plasma vitamin B6 and the risk of colorectal cancer and adenoma in women. J Natl Cancer Inst 2005;97:684-92.
05#681	2005	Viswanathan AN	Endometrial ca	Smoking	Single	0.72	0.57-0.90	5		Viswanathan AN, Feskanich D, De Vivo I, et al. Smoking and the risk of endometrial cancer: results from the Nurses' Health Study. Int J Cancer 2005;114:996-1001.
05#682	2005	Lu M	Cataract	Fat	Single	1.1	0.99-1.22	2		Lu M, Cho E, Taylor A, Hankinson SE, Willett WC, Jacques PF. Prospective study of dietary fat and risk of cataract extraction among US women. Am J Epidemiol 2005;161:948-59.
05#682	2005	Lu M	Cataract	Fat	Single	0.88	0.79-0.98	5		Lu M, Cho E, Taylor A, Hankinson SE, Willett WC, Jacques PF. Prospective study of dietary fat and risk of cataract extraction among US women. Am J Epidemiol 2005;161:948-59.
05#682	2005	Lu M	Cataract	Fish	Single	0.89	0.81-0.98	5		Lu M, Cho E, Taylor A, Hankinson SE, Willett WC, Jacques PF. Prospective study of dietary fat and risk of cataract extraction among US women. Am J Epidemiol 2005;161:948-59.
05#683	2005	Holmes MD	Breast ca	Exercise	Single	0.5	0.31-0.82	5		Holmes MD, Chen WY, Feskanich D, Kroenke CH, Colditz GA. Physical activity and survival after breast cancer diagnosis. JAMA 2005;293:2479-86.
05#685	2005	Kang JH	Cognitive	Fruits and vegetables	Single	N	N	3		Kang JH, Ascherio A, Grodstein F. Fruit and vegetable consumption and cognitive decline in aging women. Ann Neurol 2005;57:713-20.
05#685	2005	Kang JH	Cognitive	Fruits and vegetables	Single	N	N	3		Kang JH, Ascherio A, Grodstein F. Fruit and vegetable consumption and cognitive decline in aging women. Ann Neurol 2005;57:713-20.
05#685	2005	Kang JH	Cognitive	Fruits and vegetables	Single	By 0.04 unit	0.003 unit - 0.07 unit	5		Kang JH, Ascherio A, Grodstein F. Fruit and vegetable consumption and cognitive decline in aging women. Ann Neurol 2005;57:713-20.
05#685	2005	Kang JH	Cognitive	Fruits and vegetables	Single	By 0.05 uni	0.02 unit - 0.09 unit	5		Kang JH, Ascherio A, Grodstein F. Fruit and vegetable consumption and cognitive decline in aging women. Ann Neurol 2005;57:713-20.
05#686	2005	Chan AT	Colorectal adenoma	Gene	Single	1.08	0.83-1.39	3		Chan AT, Ma J, Tranah GJ, et al. Hemochromatosis gene mutations, body iron stores, dietary iron, and risk of colorectal adenoma in women. J Natl Cancer Inst 2005;97:917-26.
05#686	2005	Chan AT	Colorectal adenoma	Blood test	Single	0.96	0.63-1.47	3		Chan AT, Ma J, Tranah GJ, et al. Hemochromatosis gene mutations, body iron stores, dietary iron, and risk of colorectal adenoma in women. J Natl Cancer Inst 2005;97:917-26.
05#686	2005	Chan AT	Colorectal adenoma	Blood test	Single	0.98	0.60-1.60	3		Chan AT, Ma J, Tranah GJ, et al. Hemochromatosis gene mutations, body iron stores, dietary iron, and risk of colorectal adenoma in women. J Natl Cancer Inst 2005;97:917-26.
05#686	2005	Chan AT	Colorectal adenoma	Trace elements	Single	1.04	0.68-1.57	3		Chan AT, Ma J, Tranah GJ, et al. Hemochromatosis gene mutations, body iron stores, dietary iron, and risk of colorectal adenoma in women. J Natl Cancer Inst 2005;97:917-26.
05#687	2005	Han J	Skin ca	Gene	Single	*	*	*		Han J, Colditz GA, Liu JS, Hunter DJ. Genetic variation in XPD, sun exposure, and risk of skin cancer. Cancer Epidemiol Biomarkers Prev 2005;14:1539-44.
05#687	2005	Han J	Skin ca	Gene	Single	*	*	*		Han J, Colditz GA, Liu JS, Hunter DJ. Genetic variation in XPD, sun exposure, and risk of skin cancer. Cancer Epidemiol Biomarkers Prev 2005;14:1539-44.
05#687	2005	Han J	Skin ca	Gene	Single	N	N	3		Han J, Colditz GA, Liu JS, Hunter DJ. Genetic variation in XPD, sun exposure, and risk of skin cancer. Cancer Epidemiol Biomarkers Prev 2005;14:1539-44.
05#688	2005	Chiu CJ	Cataract	Carbohydrates	Single	2.46	1.30-4.64	1		Chiu CJ, Morris MS, Rogers G, et al. Carbohydrate intake and glycemic index in relation to the odds of early cortical and nuclear lens opacities. Am J Clin Nutr 2005;81:1411-6.
05#689	2005	Wu T	Blood tests	Coffee	Single	0.84	N	5		Wu T, Willett WC, Hankinson SE, Giovannucci E. Caffeinated coffee, decaffeinated coffee, and caffeine in relation to plasma C-peptide levels, a marker of insulin secretion, in U.S. women. Diabetes Care 2005;28:1390-6.
05#689	2005	Wu T	Blood tests	Caffeine	Single	0.9	N	5		Wu T, Willett WC, Hankinson SE, Giovannucci E. Caffeinated coffee, decaffeinated coffee, and caffeine in relation to plasma C-peptide levels, a marker of insulin secretion, in U.S. women. Diabetes Care 2005;28:1390-6.
05#690	2005	Shai I	CVD	Blood test	Single	2.02	1.17-348	1		Shai I, Schulze MB, Manson JE, et al. A prospective study of soluble tumor necrosis factor-alpha receptor II (sTNF-RII) and risk of coronary heart disease among women with type 2 diabetes. Diabetes Care 2005;28:1376-82.
05#691	2005	Chan AT	Colorectal ca	Gene	Single	3.01	1.10-8.28	1		Chan AT, Tranah GJ, Giovannucci EL, Willett WC, Hunter DJ, Fuchs CS. Prospective study of N-acetyltransferase-2 genotypes, meat intake, smoking and risk of colorectal cancer. Int J Cancer 2005;115:648-52.
05#691	2005	Chan AT	Colorectal ca	Gene	Single	0.87	0.35-2.17	3		Chan AT, Tranah GJ, Giovannucci EL, Willett WC, Hunter DJ, Fuchs CS. Prospective study of N-acetyltransferase-2 genotypes, meat intake, smoking and risk of colorectal cancer. Int J Cancer 2005;115:648-52.
05#691	2005	Chan AT	Colorectal ca	Gene	Single	17.6	2.0-158.3	1		Chan AT, Tranah GJ, Giovannucci EL, Willett WC, Hunter DJ, Fuchs CS. Prospective study of N-acetyltransferase-2 genotypes, meat intake, smoking and risk of colorectal cancer. Int J Cancer 2005;115:648-52.
05#692	2005	Okereke O	Cognitive	Blood test	Single	3	1.3-7.8	1		Okereke O, Hankinson SE, Hu FB, Grodstein F. Plasma C peptide level and cognitive function among older women without diabetes mellitus. Arch Intern Med 2005;165:1651-6.
05#693	2005	Fung TT	Blood tests	Diet	Single	0.7	N	5		Fung TT, McCullough ML, Newby PK, et al. Diet-quality scores and plasma concentrations of markers of inflammation and endothelial dysfunction. Am J Clin Nutr 2005;82:163-73.
05#693	2005	Fung TT	Blood tests	Diet	Single	0.86	N	5		Fung TT, McCullough ML, Newby PK, et al. Diet-quality scores and plasma concentrations of markers of inflammation and endothelial dysfunction. Am J Clin Nutr 2005;82:163-73.
05#694	2005	Cox DG	Breast ca	Gene	Single	0.68	0.47-0.98	5		Cox DG, Hankinson SE, Hunter DJ. The erbB2/HER2/neu receptor polymorphism Ile655Val and breast cancer risk. Pharmacogenet Genomics 2005;15:447-50.
05#695	2005	Rosner BA	Ovarian ca	Menopause	Single	1.62	1.36-1.96	1		Rosner BA, Colditz GA, Webb PM, Hankinson SE. Mathematical models of ovarian cancer incidence. Epidemiology 2005;16:508-15.
05#695	2005	Rosner BA	Ovarian ca	Oral contraceptives	Single	0.63	0.59-0.68	5		Rosner BA, Colditz GA, Webb PM, Hankinson SE. Mathematical models of ovarian cancer incidence. Epidemiology 2005;16:508-15.
05#695	2005	Rosner BA	Ovarian ca	Contraception	Single	0.79	0.62-1.02	4		Rosner BA, Colditz GA, Webb PM, Hankinson SE. Mathematical models of ovarian cancer incidence. Epidemiology 2005;16:508-15.
05#696	2005	Fung TT	Breast ca	Diet	Single	1.44	1.02-2.03	1		Fung TT, Hu FB, Holmes MD, et al. Dietary patterns and the risk of postmenopausal breast cancer. Int J Cancer 2005;116:116-21.
05#696	2005	Fung TT	Breast ca	Diet	Single	0.62	0.45-0.88	5		Fung TT, Hu FB, Holmes MD, et al. Dietary patterns and the risk of postmenopausal breast cancer. Int J Cancer 2005;116:116-21.
05#697	2005	Paynter RA	Endometrial ca	Gene	Single	1.68	1.13-2.48	1		Paynter RA, Hankinson SE, Colditz GA, Kraft P, Hunter DJ, De Vivo I. CYP19 (aromatase) haplotypes and endometrial cancer risk. Int J Cancer 2005;116:267-74.
05#698	2005	Chan AT	Colorectal ca	NSAIDs	Single	0.47	0.31-0.71	5		Chan AT, Giovannucci EL, Meyerhardt JA, Schernhammer ES, Curhan GC, Fuchs CS. Long-term use of aspirin and nonsteroidal anti-inflammatory drugs and risk of colorectal cancer. JAMA 2005;294:914-23.
05#699	2005	Bertone-Johnson ER	Breast ca	Blood test	Single	0.73	0.49-1.07	4		Bertone-Johnson ER, Chen WY, Holick MF, et al. Plasma 25-hydroxyvitamin D and 1,25-dihydroxyvitamin D and risk of breast cancer. Cancer Epidemiol Biomarkers Prev 2005;14:1991-7.
05#699	2005	Bertone-Johnson ER	Breast ca	Blood test	Single	0.76	0.52-1.11	4		Bertone-Johnson ER, Chen WY, Holick MF, et al. Plasma 25-hydroxyvitamin D and 1,25-dihydroxyvitamin D and risk of breast cancer. Cancer Epidemiol Biomarkers Prev 2005;14:1991-7.
05#701	2005	Zhang SM	Breast ca	Folate	Single	0.81	0.66-0.99	5		Zhang SM, Hankinson SE, Hunter DJ, Giovannucci EL, Colditz GA, Willett WC. Folate intake and risk of breast cancer characterized by hormone receptor status. Cancer Epidemiol Biomarkers Prev 2005;14:2004-8.
05#701	2005	Zhang SM	Breast ca	Folate	Single	1	0.89-1.14	3		Zhang SM, Hankinson SE, Hunter DJ, Giovannucci EL, Colditz GA, Willett WC. Folate intake and risk of breast cancer characterized by hormone receptor status. Cancer Epidemiol Biomarkers Prev 2005;14:2004-8.
05#702	2005	Pischon T	CVD	Gene	Single	1.88	1.01-3.50	1		Pischon T, Pai JK, Manson JE, et al. Peroxisome proliferator-activated receptor-gamma2 P12A polymorphism and risk of coronary heart disease in US men and women. Arterioscler Thromb Vasc Biol 2005;25:1654-8.
05#703	2005	Shai I	CVD	Blood test	Single	1.95	1.07-3.56	1		Shai I, Schulze MB, Manson JE, Stampfer MJ, Rifai N, Hu FB. A prospective study of lipoprotein(a) and risk of coronary heart disease among women with type 2 diabetes. Diabetologia 2005;48:1469-76.
05#704	2005	Shai I	CVD	Blood test	Single	1.9	1.3-3.0	1		Shai I, Rimm EB, Hankinson SE, et al. Lipoprotein (a) and coronary heart disease among women: beyond a cholesterol carrier? Eur Heart J 2005;26:1633-9.
05#705	2005	Mantzoros CS	Blood tests	Blood test	Single	N	N	5		Mantzoros CS, Li T, Manson JE, Meigs JB, Hu FB. Circulating adiponectin levels are associated with better glycemic control, more favorable lipid profile, and reduced inflammation in women with type 2 diabetes. J Clin Endocrinol Metab 2005;90:4542-8.
05#705	2005	Mantzoros CS	Blood tests	Exercise	Single	N	N	5		Mantzoros CS, Li T, Manson JE, Meigs JB, Hu FB. Circulating adiponectin levels are associated with better glycemic control, more favorable lipid profile, and reduced inflammation in women with type 2 diabetes. J Clin Endocrinol Metab 2005;90:4542-8.
05#705	2005	Mantzoros CS	Blood tests	Weight	Single	N	N	5		Mantzoros CS, Li T, Manson JE, Meigs JB, Hu FB. Circulating adiponectin levels are associated with better glycemic control, more favorable lipid profile, and reduced inflammation in women with type 2 diabetes. J Clin Endocrinol Metab 2005;90:4542-8.
05#705	2005	Mantzoros CS	Blood tests	Blood test	Single	*	*	*		Mantzoros CS, Li T, Manson JE, Meigs JB, Hu FB. Circulating adiponectin levels are associated with better glycemic control, more favorable lipid profile, and reduced inflammation in women with type 2 diabetes. J Clin Endocrinol Metab 2005;90:4542-8.
05#705	2005	Mantzoros CS	Blood tests	Blood test	Single	N	N	5		Mantzoros CS, Li T, Manson JE, Meigs JB, Hu FB. Circulating adiponectin levels are associated with better glycemic control, more favorable lipid profile, and reduced inflammation in women with type 2 diabetes. J Clin Endocrinol Metab 2005;90:4542-8.
05#705	2005	Mantzoros CS	Blood tests	Blood test	Single	N	N	5		Mantzoros CS, Li T, Manson JE, Meigs JB, Hu FB. Circulating adiponectin levels are associated with better glycemic control, more favorable lipid profile, and reduced inflammation in women with type 2 diabetes. J Clin Endocrinol Metab 2005;90:4542-8.
05#705	2005	Mantzoros CS	Blood tests	Blood test	Single	N	N	5		Mantzoros CS, Li T, Manson JE, Meigs JB, Hu FB. Circulating adiponectin levels are associated with better glycemic control, more favorable lipid profile, and reduced inflammation in women with type 2 diabetes. J Clin Endocrinol Metab 2005;90:4542-8.
05#706	2005	Mukamal KJ	CVD	Alcohol	Single	*	*	*		Mukamal KJ, Jensen MK, Gronbaek M, et al. Drinking frequency, mediating biomarkers, and risk of myocardial infarction in women and men. Circulation 2005;112:1406-13.
05#707	2005	Freudenheim JL	Lung ca	Alcohol	Single	1.16	0.94-1.43	2		Freudenheim JL, Ritz J, Smith-Warner SA, et al. Alcohol consumption and risk of lung cancer: a pooled analysis of cohort studies. Am J Clin Nutr 2005;82:657-67.
05#708	2005	Schulze MB	Diabetes	Blood test	Single	3.69	N	1		Schulze MB, Solomon CG, Rifai N, et al. Hyperproinsulinaemia and risk of Type 2 diabetes mellitus in women. Diabet Med 2005;22:1178-84.
05#708	2005	Schulze MB	Diabetes	Blood test	Single	2.48	1.14-5.41	1		Schulze MB, Solomon CG, Rifai N, et al. Hyperproinsulinaemia and risk of Type 2 diabetes mellitus in women. Diabet Med 2005;22:1178-84.
05#709	2005	Koushik A	Ovarian ca	Fruits and vegetables	Pooled	1.06	0.92-1.21	3		Koushik A, Hunter DJ, Spiegelman D, et al. Fruits and vegetables and ovarian cancer risk in a pooled analysis of 12 cohort studies. Cancer Epidemiol Biomarkers Prev 2005;14:2160-7.
05#709	2005	Koushik A	Ovarian ca	Fruits and vegetables	Pooled	0.9	0.78-1.04	4		Koushik A, Hunter DJ, Spiegelman D, et al. Fruits and vegetables and ovarian cancer risk in a pooled analysis of 12 cohort studies. Cancer Epidemiol Biomarkers Prev 2005;14:2160-7.
05#710	2005	Schernhammer ES	Pancreatic ca	Sweetened beverages	Single	1.57	1.02-2.41	1		Schernhammer ES, Hu FB, Giovannucci E, et al. Sugar-sweetened soft drink consumption and risk of pancreatic cancer in two prospective cohorts. Cancer Epidemiol Biomarkers Prev 2005;14:2098-105.
05#710	2005	Schernhammer ES	Pancreatic ca	Sweetened beverages	Single	1.89	0.96-3.72	2		Schernhammer ES, Hu FB, Giovannucci E, et al. Sugar-sweetened soft drink consumption and risk of pancreatic cancer in two prospective cohorts. Cancer Epidemiol Biomarkers Prev 2005;14:2098-105.
05#710	2005	Schernhammer ES	Pancreatic ca	Sweetened beverages	Single	2.02	1.06-3.85	1		Schernhammer ES, Hu FB, Giovannucci E, et al. Sugar-sweetened soft drink consumption and risk of pancreatic cancer in two prospective cohorts. Cancer Epidemiol Biomarkers Prev 2005;14:2098-105.
05#711	2005	Tranah GJ	Colorectal ca	Gene	Single	0.85	0.57-1.27	4		Tranah GJ, Chan AT, Giovannucci E, Ma J, Fuchs C, Hunter DJ. Epoxide hydrolase and CYP2C9 polymorphisms, cigarette smoking, and risk of colorectal carcinoma in the Nurses' Health Study and the Physicians' Health Study. Mol Carcinog 2005;44:21-30.
05#712	2005	Wexler DJ	Insulin resistance	Weight	Single	13.6microU/mL vs 8.6microU/mL	N	1		Wexler DJ, Hu FB, Manson JE, Rifai N, Meigs JB. Mediating effects of inflammatory biomarkers on insulin resistance associated with obesity. Obes Res 2005;13:1772-83.
05#712	2005	Wexler DJ	Insulin resistance	Weight	Single	11.5microU/mL vs 8.6microU/mL	N	1		Wexler DJ, Hu FB, Manson JE, Rifai N, Meigs JB. Mediating effects of inflammatory biomarkers on insulin resistance associated with obesity. Obes Res 2005;13:1772-83.
05#712	2005	Wexler DJ	Diabetes	Weight	Single	2.06	1.05-6.40	1		Wexler DJ, Hu FB, Manson JE, Rifai N, Meigs JB. Mediating effects of inflammatory biomarkers on insulin resistance associated with obesity. Obes Res 2005;13:1772-83.
05#712	2005	Wexler DJ	Diabetes	Weight	Single	N	N	1		Wexler DJ, Hu FB, Manson JE, Rifai N, Meigs JB. Mediating effects of inflammatory biomarkers on insulin resistance associated with obesity. Obes Res 2005;13:1772-83.
05#713	2005	Chen WY	Breast ca	Gene	Single	1.34	1.06-1.69	1		Chen WY, Bertone-Johnson ER, Hunter DJ, Willett WC, Hankinson SE. Associations between polymorphisms in the vitamin D receptor and breast cancer risk. Cancer Epidemiol Biomarkers Prev 2005;14:2335-9.
05#713	2005	Chen WY	Breast ca	Gene	Single	0.93	0.72-1.20	3		Chen WY, Bertone-Johnson ER, Hunter DJ, Willett WC, Hankinson SE. Associations between polymorphisms in the vitamin D receptor and breast cancer risk. Cancer Epidemiol Biomarkers Prev 2005;14:2335-9.
05#714	2005	Eliassen AH	Breast ca	Lipid-lowering drugs	Single	0.99	0.86-1.13	3		Eliassen AH, Colditz GA, Rosner B, Willett WC, Hankinson SE. Serum lipids, lipid-lowering drugs, and the risk of breast cancer. Arch Intern Med 2005;165:2264-71.
05#714	2005	Eliassen AH	Breast ca	Statins	Single	0.91	0.76-1.08	3		Eliassen AH, Colditz GA, Rosner B, Willett WC, Hankinson SE. Serum lipids, lipid-lowering drugs, and the risk of breast cancer. Arch Intern Med 2005;165:2264-71.
05#714	2005	Eliassen AH	Breast ca	Blood test	Single	1.04	0.91-1.17	3		Eliassen AH, Colditz GA, Rosner B, Willett WC, Hankinson SE. Serum lipids, lipid-lowering drugs, and the risk of breast cancer. Arch Intern Med 2005;165:2264-71.
05#715	2005	Kroenke CH	Colorectal ca	Depression	Single	1.43	0.97-2.11	2		Kroenke CH, Bennett GG, Fuchs C, et al. Depressive symptoms and prospective incidence of colorectal cancer in women. Am J Epidemiol 2005;162:839-48.
05#717	2005	Albert CM	CVD	Fat	Single	0.60-0.62	N	5		Albert CM, Oh K, Whang W, et al. Dietary alpha-linolenic acid intake and risk of sudden cardiac death and coronary heart disease. Circulation 2005;112:3232-8.
05#718	2005	Flaherty KT	Kidney ca	Weight	Single	*	*	*		Flaherty KT, Fuchs CS, Colditz GA, et al. A prospective study of body mass index, hypertension, and smoking and the risk of renal cell carcinoma (United States). Cancer Causes Control 2005;16:1099-106.
05#718	2005	Flaherty KT	Kidney ca	Smoking	Single	*	*	*		Flaherty KT, Fuchs CS, Colditz GA, et al. A prospective study of body mass index, hypertension, and smoking and the risk of renal cell carcinoma (United States). Cancer Causes Control 2005;16:1099-106.
05#718	2005	Flaherty KT	Kidney ca	Hypertension	Single	1.9	1.4-2.7	1		Flaherty KT, Fuchs CS, Colditz GA, et al. A prospective study of body mass index, hypertension, and smoking and the risk of renal cell carcinoma (United States). Cancer Causes Control 2005;16:1099-106.
05#719	2005	Tamimi RM	Mammographic density	Blood test	Single	N	N	3		Tamimi RM, Hankinson SE, Colditz GA, Byrne C. Endogenous sex hormone levels and mammographic density among postmenopausal women. Cancer Epidemiol Biomarkers Prev 2005;14:2641-7.
05#719	2005	Tamimi RM	Mammographic density	Blood test	Single	N	N	3		Tamimi RM, Hankinson SE, Colditz GA, Byrne C. Endogenous sex hormone levels and mammographic density among postmenopausal women. Cancer Epidemiol Biomarkers Prev 2005;14:2641-7.
05#719	2005	Tamimi RM	Mammographic density	Blood test	Single	N	N	3		Tamimi RM, Hankinson SE, Colditz GA, Byrne C. Endogenous sex hormone levels and mammographic density among postmenopausal women. Cancer Epidemiol Biomarkers Prev 2005;14:2641-7.
05#719	2005	Tamimi RM	Mammographic density	Blood test	Single	N	N	3		Tamimi RM, Hankinson SE, Colditz GA, Byrne C. Endogenous sex hormone levels and mammographic density among postmenopausal women. Cancer Epidemiol Biomarkers Prev 2005;14:2641-7.
05#720	2005	Lifford KL	Urinary incontinence	Diabetes	Single	1.28	1.18-1.39	1		Lifford KL, Curhan GC, Hu FB, Barbieri RL, Grodstein F. Type 2 diabetes mellitus and risk of developing urinary incontinence. J Am Geriatr Soc 2005;53:1851-7.
05#720	2005	Lifford KL	Urinary incontinence	Diabetes	Single	1.21	1.02-1.43	1		Lifford KL, Curhan GC, Hu FB, Barbieri RL, Grodstein F. Type 2 diabetes mellitus and risk of developing urinary incontinence. J Am Geriatr Soc 2005;53:1851-7.
05#720	2005	Lifford KL	Urinary incontinence	Diabetes	Single	1.97	1.24-3.12	1		Lifford KL, Curhan GC, Hu FB, Barbieri RL, Grodstein F. Type 2 diabetes mellitus and risk of developing urinary incontinence. J Am Geriatr Soc 2005;53:1851-7.
05#721	2005	Holick CN	Bladder ca	Fruits and vegetables	Single	1.08	0.70-1.65	3		Holick CN, De Vivo I, Feskanich D, Giovannucci E, Stampfer M, Michaud DS. Intake of fruits and vegetables, carotenoids, folate, and vitamins A, C, E and risk of bladder cancer among women (United States). Cancer Causes Control 2005;16:1135-45.
05#722	2005	Kroenke CH	Breast ca	Diet	Single	N	N	3		Kroenke CH, Fung TT, Hu FB, Holmes MD. Dietary patterns and survival after breast cancer diagnosis. J Clin Oncol 2005;23:9295-303.
05#722	2005	Kroenke CH	Breast ca	Diet	Single	N	N	3		Kroenke CH, Fung TT, Hu FB, Holmes MD. Dietary patterns and survival after breast cancer diagnosis. J Clin Oncol 2005;23:9295-303.
05#722	2005	Kroenke CH	Mortality	Diet	Single	0.54	0.31-0.95	5		Kroenke CH, Fung TT, Hu FB, Holmes MD. Dietary patterns and survival after breast cancer diagnosis. J Clin Oncol 2005;23:9295-303.
05#722	2005	Kroenke CH	Mortality	Diet	Single	N	N	1		Kroenke CH, Fung TT, Hu FB, Holmes MD. Dietary patterns and survival after breast cancer diagnosis. J Clin Oncol 2005;23:9295-303.
05#723	2005	Qi L	Diabetes	Gene	Pooled	1.11	1.00-1.25	3		Qi L, Meigs J, Manson JE, et al. HFE genetic variability, body iron stores, and the risk of type 2 diabetes in U.S. women. Diabetes 2005;54:3567-72.
05#723	2005	Qi L	Diabetes	Gene	Pooled	1.6	0.99-2.60	2		Qi L, Meigs J, Manson JE, et al. HFE genetic variability, body iron stores, and the risk of type 2 diabetes in U.S. women. Diabetes 2005;54:3567-72.
05#723	2005	Qi L	Diabetes	Gene	Pooled	1.72	1.03-2.88	1		Qi L, Meigs J, Manson JE, et al. HFE genetic variability, body iron stores, and the risk of type 2 diabetes in U.S. women. Diabetes 2005;54:3567-72.
05#723	2005	Qi L	Diabetes	Gene	Pooled	1.12	0.76-1.66	3		Qi L, Meigs J, Manson JE, et al. HFE genetic variability, body iron stores, and the risk of type 2 diabetes in U.S. women. Diabetes 2005;54:3567-72.
05#724	2005	Cox DG	Breast ca	Gene	Single	1.18	1.02-1.37	1		Cox DG, Kraft P, Hankinson SE, Hunter DJ. Haplotype analysis of common variants in the BRCA1 gene and risk of sporadic breast cancer. Breast Cancer Res 2005;7:R171-5.
06#556	2006	Li TY	CVD	Exercise	Single	3.44	2.81-4.21	1		Li TY, Rana JS, Manson JE, et al. Obesity as compared with physical activity in predicting risk of coronary heart disease in women. Circulation 2006;113:499-506.
06#558	2006	Schernhammer ES	Breast ca	Work	Single	1.79	1.06-3.01	1		Schernhammer ES, Kroenke CH, Laden F, Hankinson SE. Night work and risk of breast cancer. Epidemiology 2006;17:108-11.
06#559	2006	Grodstein F	CVD	Postmenopausal hormones	Single	0.66	0.54-0.80	5		Grodstein F, Manson JE, Stampfer MJ. Hormone therapy and coronary heart disease: the role of time since menopause and age at hormone initiation. J Womens Health (Larchmt) 2006;15:35-44.
06#559	2006	Grodstein F	CVD	Postmenopausal hormones	Single	0.87	0.69-1.10	4		Grodstein F, Manson JE, Stampfer MJ. Hormone therapy and coronary heart disease: the role of time since menopause and age at hormone initiation. J Womens Health (Larchmt) 2006;15:35-44.
06#560	2006	Huggins GS	Breast ca	Gene	Single	1.41	1.10-1.79	1		Huggins GS, Wong JY, Hankinson SE, De Vivo I. GATA5 activation of the progesterone receptor gene promoter in breast cancer cells is influenced by the +331G/A polymorphism. Cancer Res 2006;66:1384-90.
06#561	2006	Michels KB	Breast ca	Diet	Single	1.27	1.12-1.44	1		Michels KB, Rosner BA, Chumlea WC, Colditz GA, Willett WC. Preschool diet and adult risk of breast cancer. Int J Cancer 2006;118:749-54.
06#561	2006	Michels KB	Breast ca	Diet	Single	0.9	0.82-0..99	5		Michels KB, Rosner BA, Chumlea WC, Colditz GA, Willett WC. Preschool diet and adult risk of breast cancer. Int J Cancer 2006;118:749-54.
06#562	2006	Cho E	Lung ca	Vitamin A	Single	0.96	0.83-1.11	3		Cho E, Hunter DJ, Spiegelman D, et al. Intakes of vitamins A, C and E and folate and multivitamins and lung cancer: a pooled analysis of 8 prospective studies. Int J Cancer 2006;118:970-8.
06#562	2006	Cho E	Lung ca	Vitamin C	Single	0.8	0.71-0.91	5		Cho E, Hunter DJ, Spiegelman D, et al. Intakes of vitamins A, C and E and folate and multivitamins and lung cancer: a pooled analysis of 8 prospective studies. Int J Cancer 2006;118:970-8.
06#562	2006	Cho E	Lung ca	Vitamin E	Single	0.86	0.76-0.99	5		Cho E, Hunter DJ, Spiegelman D, et al. Intakes of vitamins A, C and E and folate and multivitamins and lung cancer: a pooled analysis of 8 prospective studies. Int J Cancer 2006;118:970-8.
06#562	2006	Cho E	Lung ca	Folate	Single	0.88	0.74-1.04	4		Cho E, Hunter DJ, Spiegelman D, et al. Intakes of vitamins A, C and E and folate and multivitamins and lung cancer: a pooled analysis of 8 prospective studies. Int J Cancer 2006;118:970-8.
06#563	2006	Feigelson HS	Breast ca	Gene	Pooled	0.98-1.07	N	3		Feigelson HS, Cox DG, Cann HM, et al. Haplotype analysis of the HSD17B1 gene and risk of breast cancer: a comprehensive approach to multicenter analyses of prospective cohort studies. Cancer Res 2006;66:2468-75.
06#564	2006	Genkinger JM	Ovarian ca	Carbohydrates	Pooled	1.19	0.99-1.40	2		Genkinger JM, Hunter DJ, Spiegelman D, et al. Dairy products and ovarian cancer: a pooled analysis of 12 cohort studies. Cancer Epidemiol Biomarkers Prev 2006;15:364-72.
06#568	2006	Halton TL	Diabetes	Potatoes	Single	1.14	1.02-1.26	1		Halton TL, Willett WC, Liu S, Manson JE, Stampfer MJ, Hu FB. Potato and french fry consumption and risk of type 2 diabetes in women. Am J Clin Nutr 2006;83:284-90.
06#568	2006	Halton TL	Diabetes	Potatoes	Single	1.21	1.09-1.33	1		Halton TL, Willett WC, Liu S, Manson JE, Stampfer MJ, Hu FB. Potato and french fry consumption and risk of type 2 diabetes in women. Am J Clin Nutr 2006;83:284-90.
06#569	2006	McCullough ML	Chronic disease	Diet	Single	0.89	N	5		McCullough ML, Willett WC. Evaluating adherence to recommended diets in adults: the Alternate Healthy Eating Index. Public Health Nutr 2006;9:152-7.
06#569	2006	McCullough ML	CVD	Diet	Single	0.72	0.60-0.86	5		McCullough ML, Willett WC. Evaluating adherence to recommended diets in adults: the Alternate Healthy Eating Index. Public Health Nutr 2006;9:152-7.
06#570	2006	Cox DG	Breast ca	Gene	Single	1.63	1.08-2.45	1		Cox DG, Hankinson SE, Hunter DJ. Polymorphisms of the AURKA (STK15/Aurora Kinase) Gene and Breast Cancer Risk (United States). Cancer Causes Control 2006;17:81-3.
06#571	2006	Fung TT	Breast ca	Diet	Single	0.78	0.59-1.04	4		Fung TT, Hu FB, McCullough ML, Newby PK, Willett WC, Holmes MD. Diet quality is associated with the risk of estrogen receptor-negative breast cancer in postmenopausal women. J Nutr 2006;136:466-72.
06#571	2006	Fung TT	Breast ca	Diet	Single	0.69	0.51-0.94	5		Fung TT, Hu FB, McCullough ML, Newby PK, Willett WC, Holmes MD. Diet quality is associated with the risk of estrogen receptor-negative breast cancer in postmenopausal women. J Nutr 2006;136:466-72.
06#571	2006	Fung TT	Breast ca	Diet	Single	0.79	0.60-1.03	4		Fung TT, Hu FB, McCullough ML, Newby PK, Willett WC, Holmes MD. Diet quality is associated with the risk of estrogen receptor-negative breast cancer in postmenopausal women. J Nutr 2006;136:466-72.
06#572	2006	Willett WC	CVD	Diet	Pooled	*	*	*		Willett WC. The Mediterranean diet: science and practice. Public Health Nutr 2006;9:105-10.
06#572	2006	Willett WC	CVD	Diet	Pooled	*	*	*		Willett WC. The Mediterranean diet: science and practice. Public Health Nutr 2006;9:105-10.
06#572	2006	Willett WC	Diabetes	Diet	Pooled	*	*	*		Willett WC. The Mediterranean diet: science and practice. Public Health Nutr 2006;9:105-10.
06#573	2006	McGrath M	Endometrial ca	Gene	Pooled	0.76	0.59-0.98	5		McGrath M, Lee IM, Hankinson SE, et al. Androgen receptor polymorphisms and endometrial cancer risk. Int J Cancer 2006;118:1261-8.
06#574	2006	Kroenke CH	Breast ca	Social networks	Single	1.66	1.04-2.65	1		Kroenke CH, Kubzansky LD, Schernhammer ES, Holmes MD, Kawachi I. Social networks, social support, and survival after breast cancer diagnosis. J Clin Oncol 2006;24:1105-11.
06#574	2006	Kroenke CH	Mortality	Social networks	Single	2.14	1.11-4.12	1		Kroenke CH, Kubzansky LD, Schernhammer ES, Holmes MD, Kawachi I. Social networks, social support, and survival after breast cancer diagnosis. J Clin Oncol 2006;24:1105-11.
06#575	2006	Genkinger JM	Ovarian ca	Alcohol	Pooled	1.12	0.86-1.44	3		Genkinger JM, Hunter DJ, Spiegelman D, et al. Alcohol intake and ovarian cancer risk: a pooled analysis of 10 cohort studies. Br J Cancer 2006;94:757-62.
06#576	2006	Whang W	CVD	Exercise	Single	0.41	0.20-0.83	5		Whang W, Manson JE, Hu FB, et al. Physical exertion, exercise, and sudden cardiac death in women. JAMA 2006;295:1399-403.
06#577	2006	Schernhammer ES	Colorectal ca	Gene	Single	1.59	0.98-2.57	2		Schernhammer ES, Tranah GJ, Giovannucci E, et al. Cyclin D1 A870G polymorphism and the risk of colorectal cancer and adenoma. Br J Cancer 2006;94:928-34.
06#578	2006	Chan AT	CVD	NSAIDs	Single	1.44	1.27-1.65	1		Chan AT, Manson JE, Albert CM, et al. Nonsteroidal antiinflammatory drugs, acetaminophen, and the risk of cardiovascular events. Circulation 2006;113:1578-87.
06#578	2006	Chan AT	CVD	Acetaminophen	Single	1.35	1.14-1.59	1		Chan AT, Manson JE, Albert CM, et al. Nonsteroidal antiinflammatory drugs, acetaminophen, and the risk of cardiovascular events. Circulation 2006;113:1578-87.
06#578	2006	Chan AT	CVD	NSAIDs	Single	1.86	1.27-2.73	1		Chan AT, Manson JE, Albert CM, et al. Nonsteroidal antiinflammatory drugs, acetaminophen, and the risk of cardiovascular events. Circulation 2006;113:1578-87.
06#578	2006	Chan AT	CVD	Acetaminophen	Single	1.68	1.10-2.58	1		Chan AT, Manson JE, Albert CM, et al. Nonsteroidal antiinflammatory drugs, acetaminophen, and the risk of cardiovascular events. Circulation 2006;113:1578-87.
06#579	2006	Pittas AG	Diabetes	Vitamin D	Single	0.87	0.75-1.00	5		Pittas AG, Dawson-Hughes B, Li T, et al. Vitamin D and calcium intake in relation to type 2 diabetes in women. Diabetes Care 2006;29:650-6.
06#579	2006	Pittas AG	Diabetes	Calcium	Single	0.79	0.70-0.90	5		Pittas AG, Dawson-Hughes B, Li T, et al. Vitamin D and calcium intake in relation to type 2 diabetes in women. Diabetes Care 2006;29:650-6.
06#579	2006	Pittas AG	Diabetes	Calcium	Single	0.82	0.72-0.92	5		Pittas AG, Dawson-Hughes B, Li T, et al. Vitamin D and calcium intake in relation to type 2 diabetes in women. Diabetes Care 2006;29:650-6.
06#580	2006	Lopez-Garcia E	Weight	Caffeine	Single	minus 0.35kg over 12y	minus0.14-minus0.56	5		Lopez-Garcia E, van Dam RM, Rajpathak S, Willett WC, Manson JE, Hu FB. Changes in caffeine intake and long-term weight change in men and women. Am J Clin Nutr 2006;83:674-80.
06#585	2006	Michels KB	Colorectal adenoma	Fruits and vegetables	Single	0.6	0.44-0.81	5		Michels KB, Giovannucci E, Chan AT, Singhania R, Fuchs CS, Willett WC. Fruit and vegetable consumption and colorectal adenomas in the Nurses' Health Study. Cancer Res 2006;66:3942-53.
06#585	2006	Michels KB	Colorectal adenoma	Fruits and vegetables	Single	0.82	0.65-1.05	4		Michels KB, Giovannucci E, Chan AT, Singhania R, Fuchs CS, Willett WC. Fruit and vegetable consumption and colorectal adenomas in the Nurses' Health Study. Cancer Res 2006;66:3942-53.
06#588	2006	Chiu CJ	Macular degeneration	Diet	Single	2.71	1.24-5.93	1		Chiu CJ, Hubbard LD, Armstrong J, et al. Dietary glycemic index and carbohydrate in relation to early age-related macular degeneration. Am J Clin Nutr 2006;83:880-6.
06#589	2006	Wei EK	Colorectal adenoma	Blood test	Single	1.63	1.01-2.66	1		Wei EK, Ma J, Pollak MN, et al. C-peptide, insulin-like growth factor binding protein-1, glycosylated hemoglobin, and the risk of distal colorectal adenoma in women. Cancer Epidemiol Biomarkers Prev 2006;15:750-5.
06#589	2006	Wei EK	Colorectal adenoma	Blood test	Single	1.08	0.56-2.07	3		Wei EK, Ma J, Pollak MN, et al. C-peptide, insulin-like growth factor binding protein-1, glycosylated hemoglobin, and the risk of distal colorectal adenoma in women. Cancer Epidemiol Biomarkers Prev 2006;15:750-5.
06#589	2006	Wei EK	Colorectal adenoma	Blood test	Single	1.47	0.89-2.44	2		Wei EK, Ma J, Pollak MN, et al. C-peptide, insulin-like growth factor binding protein-1, glycosylated hemoglobin, and the risk of distal colorectal adenoma in women. Cancer Epidemiol Biomarkers Prev 2006;15:750-5.
06#590	2006	Eliassen AH	Breast ca	Contraception	Single	0.95	0.88-1.03	3		Eliassen AH, Colditz GA, Rosner B, Hankinson SE. Tubal sterilization in relation to breast cancer risk. Int J Cancer 2006;118:2026-30.
06#591	2006	Genkinger JM	Ovarian ca	Fat	Pooled	1.08	0.86-1.34	3		Genkinger JM, Hunter DJ, Spiegelman D, et al. A pooled analysis of 12 cohort studies of dietary fat, cholesterol and egg intake and ovarian cancer. Cancer Causes Control 2006;17:273-85.
06#591	2006	Genkinger JM	Ovarian ca	Fat	Pooled	1.29	1.01-1.66	1		Genkinger JM, Hunter DJ, Spiegelman D, et al. A pooled analysis of 12 cohort studies of dietary fat, cholesterol and egg intake and ovarian cancer. Cancer Causes Control 2006;17:273-85.
06#592	2006	Eliassen AH	Breast ca	Blood test	Single	3.6	1.9-7.0	1		Eliassen AH, Missmer SA, Tworoger SS, Hankinson SE. Endogenous steroid hormone concentrations and risk of breast cancer: does the association vary by a woman's predicted breast cancer risk? J Clin Oncol 2006;24:1823-30.
06#592	2006	Eliassen AH	Breast ca	Blood test	Single	2.5	1.2-5.1	1		Eliassen AH, Missmer SA, Tworoger SS, Hankinson SE. Endogenous steroid hormone concentrations and risk of breast cancer: does the association vary by a woman's predicted breast cancer risk? J Clin Oncol 2006;24:1823-30.
06#592	2006	Eliassen AH	Breast ca	Blood test	Single	*	*	*		Eliassen AH, Missmer SA, Tworoger SS, Hankinson SE. Endogenous steroid hormone concentrations and risk of breast cancer: does the association vary by a woman's predicted breast cancer risk? J Clin Oncol 2006;24:1823-30.
06#592	2006	Eliassen AH	Breast ca	Blood test	Single	4.5	2.1-9.5	1		Eliassen AH, Missmer SA, Tworoger SS, Hankinson SE. Endogenous steroid hormone concentrations and risk of breast cancer: does the association vary by a woman's predicted breast cancer risk? J Clin Oncol 2006;24:1823-30.
06#592	2006	Eliassen AH	Breast ca	Blood test	Single	2.1	1.2-3.6	1		Eliassen AH, Missmer SA, Tworoger SS, Hankinson SE. Endogenous steroid hormone concentrations and risk of breast cancer: does the association vary by a woman's predicted breast cancer risk? J Clin Oncol 2006;24:1823-30.
06#593	2006	Lopez-Garcia E	CVD	Coffee	Single	0.87	0.68-1.11	3		Lopez-Garcia E, van Dam RM, Willett WC, et al. Coffee consumption and coronary heart disease in men and women: a prospective cohort study. Circulation 2006;113:2045-53.
06#594	2006	Chen WY	Breast ca	Postmenopausal hormones	Single	1.42	1.13-1.77	1		Chen WY, Manson JE, Hankinson SE, et al. Unopposed estrogen therapy and the risk of invasive breast cancer. Arch Intern Med 2006;166:1027-32.
06#594	2006	Chen WY	Breast ca	Postmenopausal hormones	Single	1.48	1.05-2.07	1		Chen WY, Manson JE, Hankinson SE, et al. Unopposed estrogen therapy and the risk of invasive breast cancer. Arch Intern Med 2006;166:1027-32.
06#596	2006	Taylor EN	Diabetes	Antihypertensives	Single	1.2	1.08-1.33	1		Taylor EN, Hu FB, Curhan GC. Antihypertensive medications and the risk of incident type 2 diabetes. Diabetes Care 2006;29:1065-70.
06#596	2006	Taylor EN	Diabetes	Antihypertensives	Single	1.32	1.20-1.46	1		Taylor EN, Hu FB, Curhan GC. Antihypertensive medications and the risk of incident type 2 diabetes. Diabetes Care 2006;29:1065-70.
06#597	2006	Pai JK	Blood tests	Alcohol	Single	minus6%	N	5		Pai JK, Hankinson SE, Thadhani R, Rifai N, Pischon T, Rimm EB. Moderate alcohol consumption and lower levels of inflammatory markers in US men and women. Atherosclerosis 2006;186:113-20.
06#597	2006	Pai JK	Blood tests	Alcohol	Single	minus6%	N	5		Pai JK, Hankinson SE, Thadhani R, Rifai N, Pischon T, Rimm EB. Moderate alcohol consumption and lower levels of inflammatory markers in US men and women. Atherosclerosis 2006;186:113-20.
06#597	2006	Pai JK	Blood tests	Alcohol	Single	minus32%	N	5		Pai JK, Hankinson SE, Thadhani R, Rifai N, Pischon T, Rimm EB. Moderate alcohol consumption and lower levels of inflammatory markers in US men and women. Atherosclerosis 2006;186:113-20.
06#597	2006	Pai JK	Blood tests	Alcohol	Single	minus27%	N	5		Pai JK, Hankinson SE, Thadhani R, Rifai N, Pischon T, Rimm EB. Moderate alcohol consumption and lower levels of inflammatory markers in US men and women. Atherosclerosis 2006;186:113-20.
06#598	2006	Pai JK	CVD	Gene	Single	N	N	3		Pai JK, Kraft P, Cannuscio CC, et al. Polymorphisms in the CC-chemokine receptor-2 (CCR2) and -5 (CCR5) genes and risk of coronary heart disease among US women. Atherosclerosis 2006;186:132-9.
06#599	2006	Taylor EN	Hypertension	Urine composition	Single	0.37	0.24-0.55	5		Taylor EN, Mount DB, Forman JP, Curhan GC. Association of prevalent hypertension with 24-hour urinary excretion of calcium, citrate, and other factors. Am J Kidney Dis 2006;47:780-9.
06#602	2006	Eliassen AH	Breast ca	Weight	Single	1.45	1.27-1.66	1		Eliassen AH, Colditz GA, Rosner B, Willett WC, Hankinson SE. Adult weight change and risk of postmenopausal breast cancer. JAMA 2006;296:193-201.
06#602	2006	Eliassen AH	Breast ca	Weight	Single	1.18	1.03-1.35	1		Eliassen AH, Colditz GA, Rosner B, Willett WC, Hankinson SE. Adult weight change and risk of postmenopausal breast cancer. JAMA 2006;296:193-201.
06#603	2006	Tworoger SS	Ovarian ca	Folate	Single	1.21	0.92-1.60	3		Tworoger SS, Hecht JL, Giovannucci E, Hankinson SE. Intake of folate and related nutrients in relation to risk of epithelial ovarian cancer. Am J Epidemiol 2006;163:1101-11.
06#603	2006	Tworoger SS	Ovarian ca	Methionine	Single	1	0.76-1.33	3		Tworoger SS, Hecht JL, Giovannucci E, Hankinson SE. Intake of folate and related nutrients in relation to risk of epithelial ovarian cancer. Am J Epidemiol 2006;163:1101-11.
06#603	2006	Tworoger SS	Ovarian ca	Vitamin B	Single	1.09	0.81-1.47	3		Tworoger SS, Hecht JL, Giovannucci E, Hankinson SE. Intake of folate and related nutrients in relation to risk of epithelial ovarian cancer. Am J Epidemiol 2006;163:1101-11.
06#603	2006	Tworoger SS	Ovarian ca	Vitamin B	Single	1.13	0.85-1.51	3		Tworoger SS, Hecht JL, Giovannucci E, Hankinson SE. Intake of folate and related nutrients in relation to risk of epithelial ovarian cancer. Am J Epidemiol 2006;163:1101-11.
06#603	2006	Tworoger SS	Ovarian ca	Folate	Single	0.66	0.43-1.03	4		Tworoger SS, Hecht JL, Giovannucci E, Hankinson SE. Intake of folate and related nutrients in relation to risk of epithelial ovarian cancer. Am J Epidemiol 2006;163:1101-11.
06#605	2006	Rajpathak S	Diabetes	Trace elements	Single	1.28	1.14-1.45	1		Rajpathak S, Ma J, Manson J, Willett WC, Hu FB. Iron intake and the risk of type 2 diabetes in women: a prospective cohort study. Diabetes Care 2006;29:1370-6.
06#607	2006	Tamimi RM	Breast ca	Postmenopausal hormones	Single	2.48	1.53-4.04	1		Tamimi RM, Hankinson SE, Chen WY, Rosner B, Colditz GA. Combined estrogen and testosterone use and risk of breast cancer in postmenopausal women. Arch Intern Med 2006;166:1483-9.
06#608	2006	Lee JE	Kidney ca	Fluid intake	Pooled	0.99	0.63-1.55	3		Lee JE, Giovannucci E, Smith-Warner SA, Spiegelman D, Willett WC, Curhan GC. Total fluid intake and use of individual beverages and risk of renal cell cancer in two large cohorts. Cancer Epidemiol Biomarkers Prev 2006;15:1204-11.
06#608	2006	Lee JE	Kidney ca	Alcohol	Pooled	0.66	0.43-1.00	4		Lee JE, Giovannucci E, Smith-Warner SA, Spiegelman D, Willett WC, Curhan GC. Total fluid intake and use of individual beverages and risk of renal cell cancer in two large cohorts. Cancer Epidemiol Biomarkers Prev 2006;15:1204-11.
06#609	2006	Ogino S	Colorectal ca	Gene	Pooled	*	*	*		Ogino S, Brahmandam M, Kawasaki T, Kirkner GJ, Loda M, Fuchs CS. Combined analysis of COX-2 and p53 expressions reveals synergistic inverse correlations with microsatellite instability and CpG island methylator phenotype in colorectal cancer. Neoplasia 2006;8:458-64.
06#610	2006	Pasquale LR	Glaucoma	Diabetes	Single	1.82	1.23-2.70	1		Pasquale LR, Kang JH, Manson JE, Willett WC, Rosner BA, Hankinson SE. Prospective study of type 2 diabetes mellitus and risk of primary open-angle glaucoma in women. Ophthalmology 2006;113:1081-6.
06#611	2006	Tranah GJ	Colorectal ca	Gene	Single	0.52	0.33-0.80	5		Tranah GJ, Bugni J, Giovannucci E, et al. O6-methylguanine-DNA methyltransferase Leu84Phe and Ile143Val polymorphisms and risk of colorectal cancer in the Nurses' Health Study and Physicians' Health Study (United States). Cancer Causes Control 2006;17:721-31.
06#612	2006	Bischoff-Ferrari HA	Osteoporosis	Vitamin D	Pooled	*	*	*		Bischoff-Ferrari HA, Giovannucci E, Willett WC, Dietrich T, Dawson-Hughes B. Estimation of optimal serum concentrations of 25-hydroxyvitamin D for multiple health outcomes. Am J Clin Nutr 2006;84:18-28.
06#612	2006	Bischoff-Ferrari HA	Dental health	Vitamin D	Pooled	*	*	*		Bischoff-Ferrari HA, Giovannucci E, Willett WC, Dietrich T, Dawson-Hughes B. Estimation of optimal serum concentrations of 25-hydroxyvitamin D for multiple health outcomes. Am J Clin Nutr 2006;84:18-28.
06#612	2006	Bischoff-Ferrari HA	Osteoporosis	Vitamin D	Pooled	*	*	*		Bischoff-Ferrari HA, Giovannucci E, Willett WC, Dietrich T, Dawson-Hughes B. Estimation of optimal serum concentrations of 25-hydroxyvitamin D for multiple health outcomes. Am J Clin Nutr 2006;84:18-28.
06#612	2006	Bischoff-Ferrari HA	Colorectal ca	Vitamin D	Pooled	*	*	*		Bischoff-Ferrari HA, Giovannucci E, Willett WC, Dietrich T, Dawson-Hughes B. Estimation of optimal serum concentrations of 25-hydroxyvitamin D for multiple health outcomes. Am J Clin Nutr 2006;84:18-28.
06#613	2006	Han J	Breast ca	Gene	Single	1.68	0.98-2.88	2		Han J, Tranah GJ, Hankinson SE, Samson LD, Hunter DJ. Polymorphisms in O6-methylguanine DNA methyltransferase and breast cancer risk. Pharmacogenet Genomics 2006;16:469-74.
06#614	2006	Janghorbani M	Osteoporosis	Diabetes	Single	6.4	3.9-10.3	1		Janghorbani M, Feskanich D, Willett WC, Hu F. Prospective study of diabetes and risk of hip fracture: the Nurses' Health Study. Diabetes Care 2006;29:1573-8.
06#614	2006	Janghorbani M	Osteoporosis	Diabetes	Single	2.2	1.8-2.7	1		Janghorbani M, Feskanich D, Willett WC, Hu F. Prospective study of diabetes and risk of hip fracture: the Nurses' Health Study. Diabetes Care 2006;29:1573-8.
06#615	2006	Shai I	Diabetes	Demographics	Single	2.26	1.70-2.99	1		Shai I, Jiang R, Manson JE, et al. Ethnicity, obesity, and risk of type 2 diabetes in women: a 20-year follow-up study. Diabetes Care 2006;29:1585-90.
06#615	2006	Shai I	Diabetes	Weight	Single	2.36	1.83-3.04	1		Shai I, Jiang R, Manson JE, et al. Ethnicity, obesity, and risk of type 2 diabetes in women: a 20-year follow-up study. Diabetes Care 2006;29:1585-90.
07#616	2007	Fung TT	Diabetes	Diet	Single	0.64	0.58-0.71	5		Fung TT, McCullough M, van Dam RM, Hu FB. A prospective study of overall diet quality and risk of type 2 diabetes in women. Diabetes Care 2007;30:1753-7.
06#618	2006	Meyerhardt JA	Colorectal ca	Exercise	Single	0.39	0.18-0.82	5		Meyerhardt JA, Giovannucci EL, Holmes MD, et al. Physical activity and survival after colorectal cancer diagnosis. J Clin Oncol 2006;24:3527-34.
06#618	2006	Meyerhardt JA	Mortality	Exercise	Single	0.43	0.25-0.74	5		Meyerhardt JA, Giovannucci EL, Holmes MD, et al. Physical activity and survival after colorectal cancer diagnosis. J Clin Oncol 2006;24:3527-34.
06#619	2006	Cox DG	Breast ca	Gene	Single	1.87	1.09-3.19	1		Cox DG, Tamimi RM, Hunter DJ. Gene x Gene interaction between MnSOD and GPX-1 and breast cancer risk: a nested case-control study. BMC Cancer 2006;6:217.
06#622	2006	Wu T	CVD	Blood test	Pooled	N	N	3		Wu T, Willett WC, Rifai N, Shai I, Manson JE, Rimm EB. Is plasma oxidized low-density lipoprotein, measured with the widely used antibody 4E6, an independent predictor of coronary heart disease among U.S. men and women? J Am Coll Cardiol 2006;48:973-9.
06#623	2006	Skinner HG	Pancreatic ca	Vitamin D	Pooled	0.56	0.36-0.87	5		Skinner HG, Michaud DS, Giovannucci E, Willett WC, Colditz GA, Fuchs CS. Vitamin D intake and the risk for pancreatic cancer in two cohort studies. Cancer Epidemiol Biomarkers Prev 2006;15:1688-95.
06#624	2006	Tsai CJ	Gallstones	Fruits and vegetables	Single	0.79	0.73-0.87	5		Tsai CJ, Leitzmann MF, Willett WC, Giovannucci EL. Fruit and vegetable consumption and risk of cholecystectomy in women. Am J Med 2006;119:760-7.
06#625	2006	Stampfer MJ	Cognitive	CVD	Pooled	*	*	*		Stampfer MJ. Cardiovascular disease and Alzheimer's disease: common links. J Intern Med 2006;260:211-23.
06#625	2006	Stampfer MJ	Cognitive	CVD	Pooled	*	*	*		Stampfer MJ. Cardiovascular disease and Alzheimer's disease: common links. J Intern Med 2006;260:211-23.
06#629	2006	Zhang C	Diabetes	Gene	Single	1.32	N	1		Zhang C, Qi L, Hunter DJ, et al. Variant of transcription factor 7-like 2 (TCF7L2) gene and the risk of type 2 diabetes in large cohorts of U.S. women and men. Diabetes 2006;55:2645-8.
06#630	2006	Han J	Skin ca	Gene	Single	1.57	0.81-3.06	2		Han J, Cox DG, Colditz GA, Hunter DJ. The p53 codon 72 polymorphism, sunburns, and risk of skin cancer in US Caucasian women. Mol Carcinog 2006;45:694-700.
06#630	2006	Han J	Skin ca	Gene	Single	1.79	1.01-3.17	1		Han J, Cox DG, Colditz GA, Hunter DJ. The p53 codon 72 polymorphism, sunburns, and risk of skin cancer in US Caucasian women. Mol Carcinog 2006;45:694-700.
06#631	2006	Ogino S	Colorectal ca	Tumor biomarker	Pooled	*	*	*		Ogino S, Odze RD, Kawasaki T, et al. Correlation of pathologic features with CpG island methylator phenotype (CIMP) by quantitative DNA methylation analysis in colorectal carcinoma. Am J Surg Pathol 2006;30:1175-83.
06#632	2006	Lin J	Colorectal ca	Flavonoids	Pooled	1.19	0.94-1.49	2		Lin J, Zhang SM, Wu K, Willett WC, Fuchs CS, Giovannucci E. Flavonoid intake and colorectal cancer risk in men and women. Am J Epidemiol 2006;164:644-51.
06#633	2006	Han J	Skin ca	Gene	Single	1.65	1.04-2.59	1		Han J, Kraft P, Colditz GA, Wong J, Hunter DJ. Melanocortin 1 receptor variants and skin cancer risk. Int J Cancer 2006;119:1976-84.
06#633	2006	Han J	Skin ca	Gene	Single	1.67	1.12-2.49	1		Han J, Kraft P, Colditz GA, Wong J, Hunter DJ. Melanocortin 1 receptor variants and skin cancer risk. Int J Cancer 2006;119:1976-84.
06#633	2006	Han J	Skin ca	Gene	Single	1.56	1.03-2.34	1		Han J, Kraft P, Colditz GA, Wong J, Hunter DJ. Melanocortin 1 receptor variants and skin cancer risk. Int J Cancer 2006;119:1976-84.
06#634	2006	Koushik A	Colorectal adenoma	Gene	Pooled	1.25	1.04-1.50	1		Koushik A, Tranah GJ, Ma J, et al. p53 Arg72Pro polymorphism and risk of colorectal adenoma and cancer. Int J Cancer 2006;119:1863-8.
06#634	2006	Koushik A	Colorectal ca	Gene	Pooled	1.14	0.90-1.45	2		Koushik A, Tranah GJ, Ma J, et al. p53 Arg72Pro polymorphism and risk of colorectal adenoma and cancer. Int J Cancer 2006;119:1863-8.
06#634	2006	Koushik A	Colorectal ca	Gene	Single	2.59	1.49-4.52	1		Koushik A, Tranah GJ, Ma J, et al. p53 Arg72Pro polymorphism and risk of colorectal adenoma and cancer. Int J Cancer 2006;119:1863-8.
06#635	2006	Ogino S	Colorectal ca	Gene	Pooled	*	*	*		Ogino S, Kawasaki T, Kirkner GJ, et al. Down-regulation of p21 (CDKN1A/CIP1) is inversely associated with microsatellite instability and CpG island methylator phenotype (CIMP) in colorectal cancer. J Pathol 2006;210:147-54.
06#635	2006	Ogino S	Colorectal ca	Gene	Pooled	*	*	*		Ogino S, Kawasaki T, Kirkner GJ, et al. Down-regulation of p21 (CDKN1A/CIP1) is inversely associated with microsatellite instability and CpG island methylator phenotype (CIMP) in colorectal cancer. J Pathol 2006;210:147-54.
06#639	2006	Halton TL	CVD	Carbohydrates	Single	0.94	0.76-1.18	3		Halton TL, Willett WC, Liu S, et al. Low-carbohydrate-diet score and the risk of coronary heart disease in women. N Engl J Med 2006;355:1991-2002.
06#640	2006	Kim EH	Breast ca	Fat	Single	0.98	0.95-1.00	4		Kim EH, Willett WC, Colditz GA, et al. Dietary fat and risk of postmenopausal breast cancer in a 20-year follow-up. Am J Epidemiol 2006;164:990-7.
06#641	2006	Tworoger SS	Breast ca	Blood test	Pooled	N	N	1		Tworoger SS, Hankinson SE. Prolactin and breast cancer risk. Cancer Lett 2006;243:160-9.
06#642	2006	Buettner C	CAM	Breast ca	Single	1.3	1.1-1.7	3		Buettner C, Kroenke CH, Phillips RS, Davis RB, Eisenberg DM, Holmes MD. Correlates of use of different types of complementary and alternative medicine by breast cancer survivors in the nurses' health study. Breast Cancer Res Treat 2006;100:219-27.
06#642	2006	Buettner C	CAM	Breast ca	Single	1.5	1.2-2.0	3		Buettner C, Kroenke CH, Phillips RS, Davis RB, Eisenberg DM, Holmes MD. Correlates of use of different types of complementary and alternative medicine by breast cancer survivors in the nurses' health study. Breast Cancer Res Treat 2006;100:219-27.
06#642	2006	Buettner C	CAM	Breast ca	Single	0.5	0.3-0.9	3		Buettner C, Kroenke CH, Phillips RS, Davis RB, Eisenberg DM, Holmes MD. Correlates of use of different types of complementary and alternative medicine by breast cancer survivors in the nurses' health study. Breast Cancer Res Treat 2006;100:219-27.
06#643	2006	Michaud DS	Bladder ca	Meat	Pooled	2.1	1.24-3.55	1		Michaud DS, Holick CN, Giovannucci E, Stampfer MJ. Meat intake and bladder cancer risk in 2 prospective cohort studies. Am J Clin Nutr 2006;84:1177-83.
06#644	2006	Han J	Endometrial ca	Gene	Single	0.72	0.53-0.96	5		Han J, Hankinson SE, De Vivo I. Polymorphisms in O6-methylguanine DNA methyltransferase and endometrial cancer risk. Carcinogenesis 2006;27:2281-5.
06#644	2006	Han J	Endometrial ca	Gene	Single	0.41	0.19-0.86	5		Han J, Hankinson SE, De Vivo I. Polymorphisms in O6-methylguanine DNA methyltransferase and endometrial cancer risk. Carcinogenesis 2006;27:2281-5.
06#645	2006	Holick CN	Bladder ca	Fish	Pooled	N	N	3		Holick CN, Giovannucci EL, Stampfer MJ, Michaud DS. A prospective study of fish, marine fatty acids, and bladder cancer risk among men and women (United States). Cancer Causes Control 2006;17:1163-73.
06#646	2006	Ogino S	Colorectal ca	Tumor biomarker	Pooled	*	*	*		Ogino S, Kawasaki T, Kirkner GJ, Loda M, Fuchs CS. CpG island methylator phenotype-low (CIMP-low) in colorectal cancer: possible associations with male sex and KRAS mutations. J Mol Diagn 2006;8:582-8.
06#647	2006	Chan JA	Colorectal ca	Postmenopausal hormones	Single	0.64	0.47-0.88	5		Chan JA, Meyerhardt JA, Chan AT, Giovannucci EL, Colditz GA, Fuchs CS. Hormone replacement therapy and survival after colorectal cancer diagnosis. J Clin Oncol 2006;24:5680-6.
06#647	2006	Chan JA	Mortality	Postmenopausal hormones	Single	0.74	0.56-0.97	5		Chan JA, Meyerhardt JA, Chan AT, Giovannucci EL, Colditz GA, Fuchs CS. Hormone replacement therapy and survival after colorectal cancer diagnosis. J Clin Oncol 2006;24:5680-6.
06#648	2006	Lee JE	Kidney ca	Fruits and vegetables	Single	1.17	0.66-2.07	3		Lee JE, Giovannucci E, Smith-Warner SA, Spiegelman D, Willett WC, Curhan GC. Intakes of fruits, vegetables, vitamins A, C, and E, and carotenoids and risk of renal cell cancer. Cancer Epidemiol Biomarkers Prev 2006;15:2445-52.
06#649	2006	Koushik A	Colorectal ca	Gene	Pooled	0.66	0.43-0.99	5		Koushik A, Kraft P, Fuchs CS, et al. Nonsynonymous polymorphisms in genes in the one-carbon metabolism pathway and associations with colorectal cancer. Cancer Epidemiol Biomarkers Prev 2006;15:2408-17.
06#650	2006	Michels KB	Breast ca	Weight	Pooled	0.73	0.51-1.03	4		Michels KB, Xue F, Terry KL, Willett WC. Longitudinal study of birthweight and the incidence of breast cancer in adulthood. Carcinogenesis 2006;27:2464-8.
06#650	2006	Michels KB	Breast ca	Weight	Pooled	0.97	0.80-1.16	3		Michels KB, Xue F, Terry KL, Willett WC. Longitudinal study of birthweight and the incidence of breast cancer in adulthood. Carcinogenesis 2006;27:2464-8.
06#651	2006	Han J	Skin ca	Gene	Single	8.37	3.07-22.84	1		Han J, Colditz GA, Hunter DJ. Risk factors for skin cancers: a nested case-control study within the Nurses' Health Study. Int J Epidemiol 2006;35:1514-21.
06#653	2006	Cox DG	Breast ca	Gene	Pooled	N	N	3		Cox DG, Blanche H, Pearce CL, et al. A comprehensive analysis of the androgen receptor gene and risk of breast cancer: results from the National Cancer Institute Breast and Prostate Cancer Cohort Consortium (BPC3). Breast Cancer Res 2006;8:R54.
06#654	2006	Taylor EN	Urine composition	Weight	Pooled	N	N	1		Taylor EN, Curhan GC. Body size and 24-hour urine composition. Am J Kidney Dis 2006;48:905-15.
06#654	2006	Taylor EN	Urine composition	Weight	Pooled	N	N	1		Taylor EN, Curhan GC. Body size and 24-hour urine composition. Am J Kidney Dis 2006;48:905-15.
06#654	2006	Taylor EN	Urine composition	Weight	Pooled	N	N	1		Taylor EN, Curhan GC. Body size and 24-hour urine composition. Am J Kidney Dis 2006;48:905-15.
06#654	2006	Taylor EN	Urine composition	Weight	Pooled	N	N	1		Taylor EN, Curhan GC. Body size and 24-hour urine composition. Am J Kidney Dis 2006;48:905-15.
06#654	2006	Taylor EN	Urine composition	Weight	Pooled	N	N	1		Taylor EN, Curhan GC. Body size and 24-hour urine composition. Am J Kidney Dis 2006;48:905-15.
06#654	2006	Taylor EN	Urine composition	Weight	Pooled	N	N	3		Taylor EN, Curhan GC. Body size and 24-hour urine composition. Am J Kidney Dis 2006;48:905-15.
07#460	2007	Holick CN	Bladder ca	Weight	Pooled	1.16	0.89-1.52	3		Holick CN, Giovannucci EL, Stampfer MJ, Michaud DS. Prospective study of body mass index, height, physical activity and incidence of bladder cancer in US men and women. Int J Cancer 2007;120:140-6.
07#460	2007	Holick CN	Bladder ca	Height	Pooled	0.82	0.65-1.03	3		Holick CN, Giovannucci EL, Stampfer MJ, Michaud DS. Prospective study of body mass index, height, physical activity and incidence of bladder cancer in US men and women. Int J Cancer 2007;120:140-6.
07#460	2007	Holick CN	Bladder ca	Exercise	Pooled	0.97	0.77-1.24	3		Holick CN, Giovannucci EL, Stampfer MJ, Michaud DS. Prospective study of body mass index, height, physical activity and incidence of bladder cancer in US men and women. Int J Cancer 2007;120:140-6.
07#461	2007	Danforth KN	Ovarian ca	Postmenopausal hormones	Single	1.41	1.07-1.86	1		Danforth KN, Tworoger SS, Hecht JL, Rosner BA, Colditz GA, Hankinson SE. A prospective study of postmenopausal hormone use and ovarian cancer risk. Br J Cancer 2007;96:151-6.
07#461	2007	Danforth KN	Ovarian ca	Postmenopausal hormones	Single	1.52	1.01-2.27	1		Danforth KN, Tworoger SS, Hecht JL, Rosner BA, Colditz GA, Hankinson SE. A prospective study of postmenopausal hormone use and ovarian cancer risk. Br J Cancer 2007;96:151-6.
07#462	2007	Collins LC	Breast ca	Benign breast disease	Single	4.1	2.9-5.8	1		Collins LC, Baer HJ, Tamimi RM, Connolly JL, Colditz GA, Schnitt SJ. Magnitude and laterality of breast cancer risk according to histologic type of atypical hyperplasia: results from the Nurses' Health Study. Cancer 2007;109:180-7.
07#462	2007	Collins LC	Breast ca	Benign breast disease	Single	7.3	3.8-14.2	1		Collins LC, Baer HJ, Tamimi RM, Connolly JL, Colditz GA, Schnitt SJ. Magnitude and laterality of breast cancer risk according to histologic type of atypical hyperplasia: results from the Nurses' Health Study. Cancer 2007;109:180-7.
07#462	2007	Collins LC	Breast ca	Benign breast disease	Single	3.1	2.0-4.8	1		Collins LC, Baer HJ, Tamimi RM, Connolly JL, Colditz GA, Schnitt SJ. Magnitude and laterality of breast cancer risk according to histologic type of atypical hyperplasia: results from the Nurses' Health Study. Cancer 2007;109:180-7.
07#463	2007	Ogino S	Colorectal ca	Gene	Pooled	*	*	*		Ogino S, Kawasaki T, Kirkner GJ, Yamaji T, Loda M, Fuchs CS. Loss of nuclear p27 (CDKN1B/KIP1) in colorectal cancer is correlated with microsatellite instability and CIMP. Mod Pathol 2007;20:15-22.
07#463	2007	Ogino S	Colorectal ca	Gene	Pooled	*	*	*		Ogino S, Kawasaki T, Kirkner GJ, Yamaji T, Loda M, Fuchs CS. Loss of nuclear p27 (CDKN1B/KIP1) in colorectal cancer is correlated with microsatellite instability and CIMP. Mod Pathol 2007;20:15-22.
07#465	2007	Schaumberg DA	Macular degeneration	Gene	Pooled	3.92	2.69-5.76	1		Schaumberg DA, Hankinson SE, Guo Q, Rimm E, Hunter DJ. A prospective study of 2 major age-related macular degeneration susceptibility alleles and interactions with modifiable risk factors. Arch Ophthalmol 2007;125:55-62.
07#465	2007	Schaumberg DA	Macular degeneration	Gene	Pooled	5.66	3.69-8.76	1		Schaumberg DA, Hankinson SE, Guo Q, Rimm E, Hunter DJ. A prospective study of 2 major age-related macular degeneration susceptibility alleles and interactions with modifiable risk factors. Arch Ophthalmol 2007;125:55-62.
07#466	2007	Mannisto S	Colorectal ca	Carotenoids	Pooled	0.92	0.84-0.98	5		Mannisto S, Yaun SS, Hunter DJ, et al. Dietary carotenoids and risk of colorectal cancer in a pooled analysis of 11 cohort studies. Am J Epidemiol 2007;165:246-55.
07#466	2007	Mannisto S	Colorectal ca	Carotenoids	Pooled	1.04	N	3		Mannisto S, Yaun SS, Hunter DJ, et al. Dietary carotenoids and risk of colorectal cancer in a pooled analysis of 11 cohort studies. Am J Epidemiol 2007;165:246-55.
07#467	2007	Benito-Garcia E	Rheumatoid arthritis	Protein	Single	1.17	0.89-1.54	3		Benito-Garcia E, Feskanich D, Hu FB, Mandl LA, Karlson EW. Protein, iron, and meat consumption and risk for rheumatoid arthritis: a prospective cohort study. Arthritis Res Ther 2007;9:R16.
07#467	2007	Benito-Garcia E	Rheumatoid arthritis	Trace elements	Single	1.04	0.77-1.41	3		Benito-Garcia E, Feskanich D, Hu FB, Mandl LA, Karlson EW. Protein, iron, and meat consumption and risk for rheumatoid arthritis: a prospective cohort study. Arthritis Res Ther 2007;9:R16.
07#468	2007	Han J	Skin ca	Gene	Single	N	N	3		Han J, Colditz GA, Hunter DJ. Manganese superoxide dismutase polymorphism and risk of skin cancer (United States). Cancer Causes Control 2007;18:79-89.
07#469	2007	Taylor EN	Urine composition	Demographics	Single	65mg less	N	5		Taylor EN, Curhan GC. Differences in 24-hour urine composition between black and white women. J Am Soc Nephrol 2007;18:654-9.
07#469	2007	Taylor EN	Urine composition	Demographics	Single	0.11 units higher	N	5		Taylor EN, Curhan GC. Differences in 24-hour urine composition between black and white women. J Am Soc Nephrol 2007;18:654-9.
07#470	2007	Han J	Skin ca	Gene	Single	2.14	1.01-4.50	1		Han J, Colditz GA, Hunter DJ. Polymorphisms in the MTHFR and VDR genes and skin cancer risk. Carcinogenesis 2007;28:390-7.
07#470	2007	Han J	Skin ca	Gene	Single	2.38	1.22-462	1		Han J, Colditz GA, Hunter DJ. Polymorphisms in the MTHFR and VDR genes and skin cancer risk. Carcinogenesis 2007;28:390-7.
07#471	2007	Haiman CA	Blood tests	Gene	Pooled	*	*	*		Haiman CA, Dossus L, Setiawan VW, et al. Genetic variation at the CYP19A1 locus predicts circulating estrogen levels but not breast cancer risk in postmenopausal women. Cancer Res 2007;67:1893-7.
07#471	2007	Haiman CA	Breast ca	Gene	Pooled	N	N	3		Haiman CA, Dossus L, Setiawan VW, et al. Genetic variation at the CYP19A1 locus predicts circulating estrogen levels but not breast cancer risk in postmenopausal women. Cancer Res 2007;67:1893-7.
07#473	2007	Danforth KN	Urinary incontinence	Exercise	Single	0.81	0.71-0.93	5		Danforth KN, Shah AD, Townsend MK, et al. Physical activity and urinary incontinence among healthy, older women. Obstet Gynecol 2007;109:721-7.
07#473	2007	Danforth KN	Urinary incontinence	Exercise	Single	0.74	0.63-0.88	5		Danforth KN, Shah AD, Townsend MK, et al. Physical activity and urinary incontinence among healthy, older women. Obstet Gynecol 2007;109:721-7.
07#474	2007	Holick CN	Brain tumor	Fruits and vegetables	Pooled	1.12	0.74-1.69	3		Holick CN, Giovannucci EL, Rosner B, Stampfer MJ, Michaud DS. Prospective study of intake of fruit, vegetables, and carotenoids and the risk of adult glioma. Am J Clin Nutr 2007;85:877-86.
07#475	2007	Asselbergs FW	CVD	Gene	Single	0.7	0.50-0.97	5		Asselbergs FW, Pai JK, Rexrode KM, Hunter DJ, Rimm EB. Effects of lymphotoxin-alpha gene and galectin-2 gene polymorphisms on inflammatory biomarkers, cellular adhesion molecules and risk of coronary heart disease. Clin Sci (Lond) 2007;112:291-8.
07#477	2007	Chan AT	Mortality	NSAIDs	Single	0.75	0.71-0.81	5		Chan AT, Manson JE, Feskanich D, Stampfer MJ, Colditz GA, Fuchs CS. Long-term aspirin use and mortality in women. Arch Intern Med 2007;167:562-72.
07#477	2007	Chan AT	CVD	NSAIDs	Single	0.62	0.55-0.71	5		Chan AT, Manson JE, Feskanich D, Stampfer MJ, Colditz GA, Fuchs CS. Long-term aspirin use and mortality in women. Arch Intern Med 2007;167:562-72.
07#477	2007	Chan AT	Ca	NSAIDs	Single	0.88	0.81-0.96	5		Chan AT, Manson JE, Feskanich D, Stampfer MJ, Colditz GA, Fuchs CS. Long-term aspirin use and mortality in women. Arch Intern Med 2007;167:562-72.
07#478	2007	Eliassen AH	Blood tests	Parity	Single	14.1ng/mL vs 16.6ng/mL	N	5		Eliassen AH, Tworoger SS, Hankinson SE. Reproductive factors and family history of breast cancer in relation to plasma prolactin levels in premenopausal and postmenopausal women. Int J Cancer 2007;120:1536-41.
07#478	2007	Eliassen AH	Blood tests	Parity	Single	9.1ng/mL vs 10.1ng/mL	N	5		Eliassen AH, Tworoger SS, Hankinson SE. Reproductive factors and family history of breast cancer in relation to plasma prolactin levels in premenopausal and postmenopausal women. Int J Cancer 2007;120:1536-41.
07#478	2007	Eliassen AH	Blood tests	Family hx	Single	15.9ng/mL vs 14.3ng/mL	N	1		Eliassen AH, Tworoger SS, Hankinson SE. Reproductive factors and family history of breast cancer in relation to plasma prolactin levels in premenopausal and postmenopausal women. Int J Cancer 2007;120:1536-41.
07#479	2007	Schumacher FR	Breast ca	Gene	Pooled	N	N	3		Schumacher FR, Feigelson HS, Cox DG, et al. A common 8q24 variant in prostate and breast cancer from a large nested case-control study. Cancer Res 2007;67:2951-6.
07#480	2007	Sun Q	CVD	Blood test	Single	3.3	1.5-7.2	1		Sun Q, Ma J, Campos H, et al. A prospective study of trans fatty acids in erythrocytes and risk of coronary heart disease. Circulation 2007;115:1858-65.
07#481	2007	Weisskopf MG	Cognitive	Smoking	Pooled	-0.36	minus0.72-0.01	1		Weisskopf MG, Grodstein F, Ascherio A. Smoking and cognitive function in Parkinson's disease. Mov Disord 2007;22:660-5.
07#482	2007	Field AE	Weight	Fat	Single	*	*	*		Field AE, Willett WC, Lissner L, Colditz GA. Dietary fat and weight gain among women in the Nurses' Health Study. Obesity (Silver Spring) 2007;15:967-76.
07#482	2007	Field AE	Weight	Fat	Single	Gained additional 2.3Ib	1.80-2.86	1		Field AE, Willett WC, Lissner L, Colditz GA. Dietary fat and weight gain among women in the Nurses' Health Study. Obesity (Silver Spring) 2007;15:967-76.
07#483	2007	Tworoger SS	Ovarian ca	Blood test	Pooled	0.83	0.49-1.39	3		Tworoger SS, Lee IM, Buring JE, Rosner B, Hollis BW, Hankinson SE. Plasma 25-hydroxyvitamin D and 1,25-dihydroxyvitamin D and risk of incident ovarian cancer. Cancer Epidemiol Biomarkers Prev 2007;16:783-8.
07#483	2007	Tworoger SS	Ovarian ca	Blood test	Pooled	1.14	0.70-1.85	3		Tworoger SS, Lee IM, Buring JE, Rosner B, Hollis BW, Hankinson SE. Plasma 25-hydroxyvitamin D and 1,25-dihydroxyvitamin D and risk of incident ovarian cancer. Cancer Epidemiol Biomarkers Prev 2007;16:783-8.
07#483	2007	Tworoger SS	Ovarian ca	Blood test	Pooled	0.39	0.16-0.93	5		Tworoger SS, Lee IM, Buring JE, Rosner B, Hollis BW, Hankinson SE. Plasma 25-hydroxyvitamin D and 1,25-dihydroxyvitamin D and risk of incident ovarian cancer. Cancer Epidemiol Biomarkers Prev 2007;16:783-8.
07#483	2007	Tworoger SS	Ovarian ca	Blood test	Pooled	0.64	0.39-1.05	4		Tworoger SS, Lee IM, Buring JE, Rosner B, Hollis BW, Hankinson SE. Plasma 25-hydroxyvitamin D and 1,25-dihydroxyvitamin D and risk of incident ovarian cancer. Cancer Epidemiol Biomarkers Prev 2007;16:783-8.
07#484	2007	McGrath M	Bladder ca	Gene	Pooled	1.88	1.05-3.36	1		McGrath M, Wong JY, Michaud D, Hunter DJ, De Vivo I. Telomere length, cigarette smoking, and bladder cancer risk in men and women. Cancer Epidemiol Biomarkers Prev 2007;16:815-9.
07#485	2007	Tworoger SS	Breast ca	Blood test	Pooled	1.3	1.1-1.6	1		Tworoger SS, Eliassen AH, Sluss P, Hankinson SE. A prospective study of plasma prolactin concentrations and risk of premenopausal and postmenopausal breast cancer. J Clin Oncol 2007;25:1482-8.
07#485	2007	Tworoger SS	Breast ca	Blood test	Pooled	1.6	1.2-2.0	1		Tworoger SS, Eliassen AH, Sluss P, Hankinson SE. A prospective study of plasma prolactin concentrations and risk of premenopausal and postmenopausal breast cancer. J Clin Oncol 2007;25:1482-8.
07#486	2007	Lu M	Cataract	Fat	Single	1.16	N	1		Lu M, Taylor A, Chylack LT, Jr., et al. Dietary linolenic acid intake is positively associated with five-year change in eye lens nuclear density. J Am Coll Nutr 2007;26:133-40.
07#487	2007	Tworoger SS	Breast ca	Blood test	Pooled	0.73	0.55-0.98	5		Tworoger SS, Eliassen AH, Kelesidis T, et al. Plasma adiponectin concentrations and risk of incident breast cancer. J Clin Endocrinol Metab 2007;92:1510-6.
07#487	2007	Tworoger SS	Breast ca	Blood test	Pooled	1.3	0.80-2.10	2		Tworoger SS, Eliassen AH, Kelesidis T, et al. Plasma adiponectin concentrations and risk of incident breast cancer. J Clin Endocrinol Metab 2007;92:1510-6.
07#488	2007	Gates MA	Lung ca	Environment	Single	0.99	0.86-1.15	3		Gates MA, Feskanich D, Speizer FE, Hankinson SE. Operating room nursing and lung cancer risk in a cohort of female registered nurses. Scand J Work Environ Health 2007;33:140-7.
07#490	2007	Ogino S	Colorectal ca	Gene	Pooled	*	*	*		Ogino S, Kawasaki T, Ogawa A, Kirkner GJ, Loda M, Fuchs CS. TGFBR2 mutation is correlated with CpG island methylator phenotype in microsatellite instability-high colorectal cancer. Hum Pathol 2007;38:614-20.
07#491	2007	Oh K	Colorectal adenoma	Calcium	Single	0.88	0.74-1.04	4		Oh K, Willett WC, Wu K, Fuchs CS, Giovannucci EL. Calcium and vitamin D intakes in relation to risk of distal colorectal adenoma in women. Am J Epidemiol 2007;165:1178-86.
07#491	2007	Oh K	Colorectal adenoma	Vitamin D	Single	0.79	0.63-0.99	5		Oh K, Willett WC, Wu K, Fuchs CS, Giovannucci EL. Calcium and vitamin D intakes in relation to risk of distal colorectal adenoma in women. Am J Epidemiol 2007;165:1178-86.
07#492	2007	Ogino S	Colorectal ca	Gene	Pooled	*	*	*		Ogino S, Kawasaki T, Kirkner GJ, Ohnishi M, Fuchs CS. 18q loss of heterozygosity in microsatellite stable colorectal cancer is correlated with CpG island methylator phenotype-negative (CIMP-0) and inversely with CIMP-low and CIMP-high. BMC Cancer 2007;7:72.
07#492	2007	Ogino S	Colorectal ca	Gene	Pooled	*	*	*		Ogino S, Kawasaki T, Kirkner GJ, Ohnishi M, Fuchs CS. 18q loss of heterozygosity in microsatellite stable colorectal cancer is correlated with CpG island methylator phenotype-negative (CIMP-0) and inversely with CIMP-low and CIMP-high. BMC Cancer 2007;7:72.
07#493	2007	Lee JE	Kidney ca	Alcohol	Pooled	0.72	0.60-0.96	5		Lee JE, Hunter DJ, Spiegelman D, et al. Alcohol intake and renal cell cancer in a pooled analysis of 12 prospective studies. J Natl Cancer Inst 2007;99:801-10.
07#494	2007	Chan AT	Colorectal ca	NSAIDs	Pooled	0.64	0.52-0.78	5		Chan AT, Ogino S, Fuchs CS. Aspirin and the risk of colorectal cancer in relation to the expression of COX-2. N Engl J Med 2007;356:2131-42.
07#494	2007	Chan AT	Colorectal ca	NSAIDs	Pooled	0.96	0.73-1.26	3		Chan AT, Ogino S, Fuchs CS. Aspirin and the risk of colorectal cancer in relation to the expression of COX-2. N Engl J Med 2007;356:2131-42.
07#495	2007	Forman JP	Hypertension	Blood test	Single	2.67	1.05-679	1		Forman JP, Giovannucci E, Holmes MD, et al. Plasma 25-hydroxyvitamin D levels and risk of incident hypertension. Hypertension 2007;49:1063-9.
07#496	2007	Williams CJ	Blood tests	Sleep	Single	N	N	1		Williams CJ, Hu FB, Patel SR, Mantzoros CS. Sleep duration and snoring in relation to biomarkers of cardiovascular disease risk among women with type 2 diabetes. Diabetes Care 2007;30:1233-40.
07#496	2007	Williams CJ	Blood tests	Sleep	Single	N	N	1		Williams CJ, Hu FB, Patel SR, Mantzoros CS. Sleep duration and snoring in relation to biomarkers of cardiovascular disease risk among women with type 2 diabetes. Diabetes Care 2007;30:1233-40.
07#496	2007	Williams CJ	Blood tests	Sleep	Single	N	N	1		Williams CJ, Hu FB, Patel SR, Mantzoros CS. Sleep duration and snoring in relation to biomarkers of cardiovascular disease risk among women with type 2 diabetes. Diabetes Care 2007;30:1233-40.
07#496	2007	Williams CJ	Blood tests	Sleep	Single	N	N	1		Williams CJ, Hu FB, Patel SR, Mantzoros CS. Sleep duration and snoring in relation to biomarkers of cardiovascular disease risk among women with type 2 diabetes. Diabetes Care 2007;30:1233-40.
07#497	2007	Kang JH	Glaucoma	Alcohol	Pooled	0.95	0.68-1.33	3		Kang JH, Willett WC, Rosner BA, Hankinson SE, Pasquale LR. Prospective study of alcohol consumption and the risk of primary open-angle glaucoma. Ophthalmic Epidemiol 2007;14:141-7.
07#498	2007	Schernhammer E	Pancreatic ca	Blood test	Pooled	1.2	0.76-1.91	3		Schernhammer E, Wolpin B, Rifai N, et al. Plasma folate, vitamin B6, vitamin B12, and homocysteine and pancreatic cancer risk in four large cohorts. Cancer Res 2007;67:5553-60.
07#498	2007	Schernhammer E	Pancreatic ca	Blood test	Pooled	0.8	0.51-1.25	3		Schernhammer E, Wolpin B, Rifai N, et al. Plasma folate, vitamin B6, vitamin B12, and homocysteine and pancreatic cancer risk in four large cohorts. Cancer Res 2007;67:5553-60.
07#498	2007	Schernhammer E	Pancreatic ca	Blood test	Pooled	0.91	0.57-1.46	3		Schernhammer E, Wolpin B, Rifai N, et al. Plasma folate, vitamin B6, vitamin B12, and homocysteine and pancreatic cancer risk in four large cohorts. Cancer Res 2007;67:5553-60.
07#498	2007	Schernhammer E	Pancreatic ca	Blood test	Pooled	1.43	0.90-2.28	3		Schernhammer E, Wolpin B, Rifai N, et al. Plasma folate, vitamin B6, vitamin B12, and homocysteine and pancreatic cancer risk in four large cohorts. Cancer Res 2007;67:5553-60.
07#499	2007	Engel LS	Lymphoma	Blood test	Pooled	*	*	*		Engel LS, Laden F, Andersen A, et al. Polychlorinated biphenyl levels in peripheral blood and non-Hodgkin's lymphoma: a report from three cohorts. Cancer Res 2007;67:5545-52.
07#500	2007	Holmes MD	Mortality	Smoking	Single	1.79	1.47-2.19	1		Holmes MD, Murin S, Chen WY, Kroenke CH, Spiegelman D, Colditz GA. Smoking and survival after breast cancer diagnosis. Int J Cancer 2007;120:2672-7.
07#500	2007	Holmes MD	Breast ca	Smoking	Single	1	0.83-1.19	3		Holmes MD, Murin S, Chen WY, Kroenke CH, Spiegelman D, Colditz GA. Smoking and survival after breast cancer diagnosis. Int J Cancer 2007;120:2672-7.
07#502	2007	Danforth KN	Ovarian ca	Breast feeding	Pooled	0.66	0.46-0.96	5		Danforth KN, Tworoger SS, Hecht JL, Rosner BA, Colditz GA, Hankinson SE. Breastfeeding and risk of ovarian cancer in two prospective cohorts. Cancer Causes Control 2007;18:517-23.
07#503	2007	Wu K	Colorectal ca	Blood test	Pooled	0.66	0.42-0.95	5		Wu K, Feskanich D, Fuchs CS, Willett WC, Hollis BW, Giovannucci EL. A nested case control study of plasma 25-hydroxyvitamin D concentrations and risk of colorectal cancer. J Natl Cancer Inst 2007;99:1120-9.
07#503	2007	Wu K	Colorectal ca	Blood test	Pooled	0.54	0.34-0.86	5		Wu K, Feskanich D, Fuchs CS, Willett WC, Hollis BW, Giovannucci EL. A nested case control study of plasma 25-hydroxyvitamin D concentrations and risk of colorectal cancer. J Natl Cancer Inst 2007;99:1120-9.
07#504	2007	Easton DF	Breast ca	Gene	Pooled	N	N	1		Easton DF, Pooley KA, Dunning AM, et al. Genome-wide association study identifies novel breast cancer susceptibility loci. Nature 2007;447:1087-93.
07#505	2007	Pai JK	CVD	Gene	Single	0.51	0.29-0.89	5		Pai JK, Manson JE, Rexrode KM, Albert CM, Hunter DJ, Rimm EB. Complement factor H (Y402H) polymorphism and risk of coronary heart disease in US men and women. Eur Heart J 2007;28:1297-303.
07#507	2007	Ogino S	Colorectal ca	Gene	Single	*	*	*		Ogino S, Kawasaki T, Ogawa A, Kirkner GJ, Loda M, Fuchs CS. Fatty acid synthase overexpression in colorectal cancer is associated with microsatellite instability, independent of CpG island methylator phenotype. Hum Pathol 2007;38:842-9.
07#508	2007	Wolpin BM	Pancreatic ca	Blood test	Pooled	0.94	0.60-1.48	3		Wolpin BM, Michaud DS, Giovannucci EL, et al. Circulating insulin-like growth factor axis and the risk of pancreatic cancer in four prospective cohorts. Br J Cancer 2007;97:98-104.
07#508	2007	Wolpin BM	Pancreatic ca	Blood test	Pooled	0.96	0.61-1.52	3		Wolpin BM, Michaud DS, Giovannucci EL, et al. Circulating insulin-like growth factor axis and the risk of pancreatic cancer in four prospective cohorts. Br J Cancer 2007;97:98-104.
07#508	2007	Wolpin BM	Pancreatic ca	Blood test	Pooled	1.21	0.75-1.92	3		Wolpin BM, Michaud DS, Giovannucci EL, et al. Circulating insulin-like growth factor axis and the risk of pancreatic cancer in four prospective cohorts. Br J Cancer 2007;97:98-104.
07#510	2007	Holick CN	Brain tumor	Smoking	Pooled	N	N	3		Holick CN, Giovannucci EL, Rosner B, Stampfer MJ, Michaud DS. Prospective study of cigarette smoking and adult glioma: dosage, duration, and latency. Neuro Oncol 2007;9:326-34.
07#511	2007	Taylor EN	Kidney disease	Oxalate	Single	1.21	1.01-1.44	1		Taylor EN, Curhan GC. Oxalate intake and the risk for nephrolithiasis. J Am Soc Nephrol 2007;18:2198-204.
07#511	2007	Taylor EN	Kidney disease	Oxalate	Single	1.34	1.10-1.64	1		Taylor EN, Curhan GC. Oxalate intake and the risk for nephrolithiasis. J Am Soc Nephrol 2007;18:2198-204.
07#512	2007	Hazra A	Colorectal adenoma	Gene	Single	1.48	1.09-2.02	1		Hazra A, Wu K, Kraft P, Fuchs CS, Giovannucci EL, Hunter DJ. Twenty-four non-synonymous polymorphisms in the one-carbon metabolic pathway and risk of colorectal adenoma in the Nurses' Health Study. Carcinogenesis 2007;28:1510-9.
07#513	2007	Hunter DJ	Breast ca	Gene	Pooled	N	N	1		Hunter DJ, Kraft P, Jacobs KB, et al. A genome-wide association study identifies alleles in FGFR2 associated with risk of sporadic postmenopausal breast cancer. Nat Genet 2007;39:870-4.
07#514	2007	Janghorbani M	CVD	Diabetes	Single	4.7	3.3-6.6	1		Janghorbani M, Hu FB, Willett WC, et al. Prospective study of type 1 and type 2 diabetes and risk of stroke subtypes: the Nurses' Health Study. Diabetes Care 2007;30:1730-5.
07#514	2007	Janghorbani M	CVD	Diabetes	Single	1.8	1.7-2.0	1		Janghorbani M, Hu FB, Willett WC, et al. Prospective study of type 1 and type 2 diabetes and risk of stroke subtypes: the Nurses' Health Study. Diabetes Care 2007;30:1730-5.
07#516	2007	Kawasaki T	Colorectal ca	Gene	Pooled	*	*	*		Kawasaki T, Nosho K, Ohnishi M, et al. Correlation of beta-catenin localization with cyclooxygenase-2 expression and CpG island methylator phenotype (CIMP) in colorectal cancer. Neoplasia 2007;9:569-77.
07#518	2007	Tamimi RM	Breast ca	Mammographic density	Single	3.8	2.2-6.6	1		Tamimi RM, Byrne C, Colditz GA, Hankinson SE. Endogenous hormone levels, mammographic density, and subsequent risk of breast cancer in postmenopausal women. J Natl Cancer Inst 2007;99:1178-87.
07#518	2007	Tamimi RM	Breast ca	Blood test	Single	2.4	1.4-4.0	1		Tamimi RM, Byrne C, Colditz GA, Hankinson SE. Endogenous hormone levels, mammographic density, and subsequent risk of breast cancer in postmenopausal women. J Natl Cancer Inst 2007;99:1178-87.
07#518	2007	Tamimi RM	Breast ca	Blood test	Single	2	1.2-3.1	1		Tamimi RM, Byrne C, Colditz GA, Hankinson SE. Endogenous hormone levels, mammographic density, and subsequent risk of breast cancer in postmenopausal women. J Natl Cancer Inst 2007;99:1178-87.
07#519	2007	Bugni JM	Ca	Gene	Single	*	*	*		Bugni JM, Han J, Tsai MS, Hunter DJ, Samson LD. Genetic association and functional studies of major polymorphic variants of MGMT. DNA Repair (Amst) 2007;6:1116-26.
07#520	2007	Cho E	Colorectal adenoma	Choline	Single	1.45	1.27-1.67	1		Cho E, Willett WC, Colditz GA, et al. Dietary choline and betaine and the risk of distal colorectal adenoma in women. J Natl Cancer Inst 2007;99:1224-31.
07#520	2007	Cho E	Colorectal adenoma	Betaine	Single	0.85	0.75-0.97	5		Cho E, Willett WC, Colditz GA, et al. Dietary choline and betaine and the risk of distal colorectal adenoma in women. J Natl Cancer Inst 2007;99:1224-31.
07#521	2007	Fung TT	Blood tests	Diet	Single	*	*	*		Fung TT, Hu FB, Barbieri RL, Willett WC, Hankinson SE. Dietary patterns, the Alternate Healthy Eating Index and plasma sex hormone concentrations in postmenopausal women. Int J Cancer 2007;121:803-9.
07#521	2007	Fung TT	Blood tests	Diet	Single	*	*	*		Fung TT, Hu FB, Barbieri RL, Willett WC, Hankinson SE. Dietary patterns, the Alternate Healthy Eating Index and plasma sex hormone concentrations in postmenopausal women. Int J Cancer 2007;121:803-9.
07#521	2007	Fung TT	Blood tests	Diet	Single	N	N	1		Fung TT, Hu FB, Barbieri RL, Willett WC, Hankinson SE. Dietary patterns, the Alternate Healthy Eating Index and plasma sex hormone concentrations in postmenopausal women. Int J Cancer 2007;121:803-9.
07#521	2007	Fung TT	Blood tests	Diet	Single	*	*	*		Fung TT, Hu FB, Barbieri RL, Willett WC, Hankinson SE. Dietary patterns, the Alternate Healthy Eating Index and plasma sex hormone concentrations in postmenopausal women. Int J Cancer 2007;121:803-9.
07#522	2007	Tworoger SS	Ovarian ca	Blood test	Pooled	0.56	0.32-0.97	5		Tworoger SS, Lee IM, Buring JE, Pollak MN, Hankinson SE. Insulin-like growth factors and ovarian cancer risk: a nested case-control study in three cohorts. Cancer Epidemiol Biomarkers Prev 2007;16:1691-5.
07#523	2007	Cox DG	Breast ca	Gene	Pooled	N	N	3		Cox DG, Deer D, Guo Q, et al. The p53 Arg72Pro and MDM2 -309 polymorphisms and risk of breast cancer in the nurses' health studies. Cancer Causes Control 2007;18:621-5.
07#523	2007	Cox DG	Breast ca	Gene	Pooled	N	N	3		Cox DG, Deer D, Guo Q, et al. The p53 Arg72Pro and MDM2 -309 polymorphisms and risk of breast cancer in the nurses' health studies. Cancer Causes Control 2007;18:621-5.
07#524	2007	Hankinson SE	Breast ca	Blood test	Pooled	2x-3x	N	1		Hankinson SE, Eliassen AH. Endogenous estrogen, testosterone and progesterone levels in relation to breast cancer risk. J Steroid Biochem Mol Biol 2007;106:24-30.
07#526	2007	Xue F	Breast ca	Birth	Single	1.17	1.06-1.29	1		Xue F, Colditz GA, Willett WC, Rosner BA, Michels KB. Parental age at delivery and incidence of breast cancer: a prospective cohort study. Breast Cancer Res Treat 2007;104:331-40.
07#528	2007	Cox DG	Breast ca	Gene	Single	N	N	3		Cox DG, Penney K, Guo Q, Hankinson SE, Hunter DJ. TGFB1 and TGFBR1 polymorphisms and breast cancer risk in the Nurses' Health Study. BMC Cancer 2007;7:175.
07#530	2007	Tworoger SS	Blood tests	Blood test	Single	*	*	*		Tworoger SS, Mantzoros C, Hankinson SE. Relationship of plasma adiponectin with sex hormone and insulin-like growth factor levels. Obesity (Silver Spring) 2007;15:2217-24.
07#530	2007	Tworoger SS	Blood tests	Blood test	Single	*	*	*		Tworoger SS, Mantzoros C, Hankinson SE. Relationship of plasma adiponectin with sex hormone and insulin-like growth factor levels. Obesity (Silver Spring) 2007;15:2217-24.
07#530	2007	Tworoger SS	Blood tests	Blood test	Single	*	*	*		Tworoger SS, Mantzoros C, Hankinson SE. Relationship of plasma adiponectin with sex hormone and insulin-like growth factor levels. Obesity (Silver Spring) 2007;15:2217-24.
07#530	2007	Tworoger SS	Blood tests	Blood test	Single	*	*	*		Tworoger SS, Mantzoros C, Hankinson SE. Relationship of plasma adiponectin with sex hormone and insulin-like growth factor levels. Obesity (Silver Spring) 2007;15:2217-24.
07#532	2007	Ogino S	Colorectal ca	Gene	Pooled	*	*	*		Ogino S, Hazra A, Tranah GJ, et al. MGMT germline polymorphism is associated with somatic MGMT promoter methylation and gene silencing in colorectal cancer. Carcinogenesis 2007;28:1985-90.
07#533	2007	Beulens JW	Diabetes	Gene	Pooled	0.44	0.21-0.94	5		Beulens JW, Rimm EB, Hendriks HF, et al. Alcohol consumption and type 2 diabetes: influence of genetic variation in alcohol dehydrogenase. Diabetes 2007;56:2388-94.
07#533	2007	Beulens JW	Diabetes	Gene	Pooled	0.78	0.50-1.22	4		Beulens JW, Rimm EB, Hendriks HF, et al. Alcohol consumption and type 2 diabetes: influence of genetic variation in alcohol dehydrogenase. Diabetes 2007;56:2388-94.
07#534	2007	Morris MS	Macular degeneration	Carotenoids	Single	0.3	0.1-0.7	5		Morris MS, Jacques PF, Chylack LT, et al. Intake of zinc and antioxidant micronutrients and early age-related maculopathy lesions. Ophthalmic Epidemiol 2007;14:288-98.
07#537	2007	Koushik A	Colorectal ca	Fruits and vegetables	Pooled	0.91	0.82-1.01	4		Koushik A, Hunter DJ, Spiegelman D, et al. Fruits, vegetables, and colon cancer risk in a pooled analysis of 14 cohort studies. J Natl Cancer Inst 2007;99:1471-83.
07#537	2007	Koushik A	Colorectal ca	Fruits and vegetables	Pooled	0.74	0.57-0.95	5		Koushik A, Hunter DJ, Spiegelman D, et al. Fruits, vegetables, and colon cancer risk in a pooled analysis of 14 cohort studies. J Natl Cancer Inst 2007;99:1471-83.
07#538	2007	Tworoger SS	Ovarian ca	Oral contraceptives	Single	0.58	0.39-0.87	5		Tworoger SS, Fairfield KM, Colditz GA, Rosner BA, Hankinson SE. Association of oral contraceptive use, other contraceptive methods, and infertility with ovarian cancer risk. Am J Epidemiol 2007;166:894-901.
07#538	2007	Tworoger SS	Ovarian ca	Oral contraceptives	Single	0.92	0.61-1.39	3		Tworoger SS, Fairfield KM, Colditz GA, Rosner BA, Hankinson SE. Association of oral contraceptive use, other contraceptive methods, and infertility with ovarian cancer risk. Am J Epidemiol 2007;166:894-901.
07#538	2007	Tworoger SS	Ovarian ca	Contraception	Single	0.66	0.50-0.87	5		Tworoger SS, Fairfield KM, Colditz GA, Rosner BA, Hankinson SE. Association of oral contraceptive use, other contraceptive methods, and infertility with ovarian cancer risk. Am J Epidemiol 2007;166:894-901.
07#538	2007	Tworoger SS	Ovarian ca	Contraception	Single	1.76	1.08-2.85	1		Tworoger SS, Fairfield KM, Colditz GA, Rosner BA, Hankinson SE. Association of oral contraceptive use, other contraceptive methods, and infertility with ovarian cancer risk. Am J Epidemiol 2007;166:894-901.
07#538	2007	Tworoger SS	Ovarian ca	Infertility	Single	1.36	1.07-1.75	1		Tworoger SS, Fairfield KM, Colditz GA, Rosner BA, Hankinson SE. Association of oral contraceptive use, other contraceptive methods, and infertility with ovarian cancer risk. Am J Epidemiol 2007;166:894-901.
07#539	2007	Simon KC	Parkinson's disease	Hypertension	Pooled	0.96	0.80-1.15	3		Simon KC, Chen H, Schwarzschild M, Ascherio A. Hypertension, hypercholesterolemia, diabetes, and risk of Parkinson disease. Neurology 2007;69:1688-95.
07#539	2007	Simon KC	Parkinson's disease	Blood test	Pooled	0.98	0.82-1.19	3		Simon KC, Chen H, Schwarzschild M, Ascherio A. Hypertension, hypercholesterolemia, diabetes, and risk of Parkinson disease. Neurology 2007;69:1688-95.
07#539	2007	Simon KC	Parkinson's disease	Diabetes	Pooled	1.04	0.74-1.46	3		Simon KC, Chen H, Schwarzschild M, Ascherio A. Hypertension, hypercholesterolemia, diabetes, and risk of Parkinson disease. Neurology 2007;69:1688-95.
07#539	2007	Simon KC	Parkinson's disease	Blood test	Pooled	0.86	0.78-0.95	5		Simon KC, Chen H, Schwarzschild M, Ascherio A. Hypertension, hypercholesterolemia, diabetes, and risk of Parkinson disease. Neurology 2007;69:1688-95.
07#540	2007	Sun Q	CVD	Blood test	Single	2.36	1.16-4.78	1		Sun Q, Ma J, Campos H, Hu FB. Plasma and erythrocyte biomarkers of dairy fat intake and risk of ischemic heart disease. Am J Clin Nutr 2007;86:929-37.
07#541	2007	Chiuve SE	Blood tests	Betaine + Choline	Single	*	*	*		Chiuve SE, Giovannucci EL, Hankinson SE, et al. The association between betaine and choline intakes and the plasma concentrations of homocysteine in women. Am J Clin Nutr 2007;86:1073-81.
07#541	2007	Chiuve SE	Blood tests	Choline	Single	*	*	*		Chiuve SE, Giovannucci EL, Hankinson SE, et al. The association between betaine and choline intakes and the plasma concentrations of homocysteine in women. Am J Clin Nutr 2007;86:1073-81.
07#542	2007	Pasquale LR	Glaucoma	Menopause	Single	0.53	0.32-0.88	5		Pasquale LR, Rosner BA, Hankinson SE, Kang JH. Attributes of female reproductive aging and their relation to primary open-angle glaucoma: a prospective study. J Glaucoma 2007;16:598-605.
07#542	2007	Pasquale LR	Glaucoma	Postmenopausal hormones	Single	0.58	0.36-0.94	5		Pasquale LR, Rosner BA, Hankinson SE, Kang JH. Attributes of female reproductive aging and their relation to primary open-angle glaucoma: a prospective study. J Glaucoma 2007;16:598-605.
07#543	2007	Viswanathan AN	Endometrial ca	Work	Single	1.47	1.03-1.14	1		Viswanathan AN, Hankinson SE, Schernhammer ES. Night shift work and the risk of endometrial cancer. Cancer Res 2007;67:10618-22.
07#543	2007	Viswanathan AN	Endometrial ca	Work	Single	2.09	1.24-3.52	1		Viswanathan AN, Hankinson SE, Schernhammer ES. Night shift work and the risk of endometrial cancer. Cancer Res 2007;67:10618-22.
07#544	2007	Gates MA	Ovarian ca	Flavonoids	Single	0.75	0.51-1.09	4		Gates MA, Tworoger SS, Hecht JL, De Vivo I, Rosner B, Hankinson SE. A prospective study of dietary flavonoid intake and incidence of epithelial ovarian cancer. Int J Cancer 2007;121:2225-32.
07#544	2007	Gates MA	Ovarian ca	Flavonoids	Single	0.6	0.42-0.87	5		Gates MA, Tworoger SS, Hecht JL, De Vivo I, Rosner B, Hankinson SE. A prospective study of dietary flavonoid intake and incidence of epithelial ovarian cancer. Int J Cancer 2007;121:2225-32.
07#544	2007	Gates MA	Ovarian ca	Flavonoids	Single	0.66	0.49-0.91	5		Gates MA, Tworoger SS, Hecht JL, De Vivo I, Rosner B, Hankinson SE. A prospective study of dietary flavonoid intake and incidence of epithelial ovarian cancer. Int J Cancer 2007;121:2225-32.
07#545	2007	Lee JE	Kidney ca	Coffee	Pooled	0.84	0.67-1.05	4		Lee JE, Hunter DJ, Spiegelman D, et al. Intakes of coffee, tea, milk, soda and juice and renal cell cancer in a pooled analysis of 13 prospective studies. Int J Cancer 2007;121:2246-53.
07#545	2007	Lee JE	Kidney ca	Tea	Pooled	0.85	0.71-1.02	4		Lee JE, Hunter DJ, Spiegelman D, et al. Intakes of coffee, tea, milk, soda and juice and renal cell cancer in a pooled analysis of 13 prospective studies. Int J Cancer 2007;121:2246-53.
07#546	2007	Setiawan VW	Breast ca	Gene	Pooled	1.17	0.97-1.34	4		Setiawan VW, Schumacher FR, Haiman CA, et al. CYP17 genetic variation and risk of breast and prostate cancer from the National Cancer Institute Breast and Prostate Cancer Cohort Consortium (BPC3). Cancer Epidemiol Biomarkers Prev 2007;16:2237-46.
07#546	2007	Setiawan VW	Breast ca	Gene	Pooled	1.16	0.99-1.33	4		Setiawan VW, Schumacher FR, Haiman CA, et al. CYP17 genetic variation and risk of breast and prostate cancer from the National Cancer Institute Breast and Prostate Cancer Cohort Consortium (BPC3). Cancer Epidemiol Biomarkers Prev 2007;16:2237-46.
07#547	2007	Jensen MK	Blood tests	Gene	Single	*	*	*		Jensen MK, Pai JK, Mukamal KJ, Overvad K, Rimm EB. Common genetic variation in the ATP-binding cassette transporter A1, plasma lipids, and risk of coronary heart disease. Atherosclerosis 2007;195:e172-80.
07#547	2007	Jensen MK	CVD	Gene	Single	0.8	0.6-1.0	5		Jensen MK, Pai JK, Mukamal KJ, Overvad K, Rimm EB. Common genetic variation in the ATP-binding cassette transporter A1, plasma lipids, and risk of coronary heart disease. Atherosclerosis 2007;195:e172-80.
07#548	2007	Ogino S	Colorectal ca	Gene	Pooled	*	*	*		Ogino S, Kawasaki T, Kirkner GJ, Suemoto Y, Meyerhardt JA, Fuchs CS. Molecular correlates with MGMT promoter methylation and silencing support CpG island methylator phenotype-low (CIMP-low) in colorectal cancer. Gut 2007;56:1564-71.
07#549	2007	Kawasaki T	Colorectal ca	Gene	Pooled	*	*	*		Kawasaki T, Nosho K, Ohnishi M, et al. IGFBP3 promoter methylation in colorectal cancer: relationship with microsatellite instability, CpG island methylator phenotype, and p53. Neoplasia 2007;9:1091-8.
07#550	2007	Wolin KY	Colorectal ca	Exercise	Single	0.77	0.58-1.01	4		Wolin KY, Lee IM, Colditz GA, Glynn RJ, Fuchs C, Giovannucci E. Leisure-time physical activity patterns and risk of colon cancer in women. Int J Cancer 2007;121:2776-81.
07#550	2007	Wolin KY	Colorectal ca	Exercise	Single	0.69	0.47-1.023	4		Wolin KY, Lee IM, Colditz GA, Glynn RJ, Fuchs C, Giovannucci E. Leisure-time physical activity patterns and risk of colon cancer in women. Int J Cancer 2007;121:2776-81.
07#550	2007	Wolin KY	Colorectal ca	Exercise	Single	0.56	0.33-0.94	5		Wolin KY, Lee IM, Colditz GA, Glynn RJ, Fuchs C, Giovannucci E. Leisure-time physical activity patterns and risk of colon cancer in women. Int J Cancer 2007;121:2776-81.
03#806	2003	Haiman CA	Mammographic density	Gene	Single	plus 4.1 percent density	N	1		Haiman CA, Hankinson SE, De Vivo I, et al. Polymorphisms in steroid hormone pathway genes and mammographic density. Breast Cancer Res Treat 2003;77:27-36.
07#552	2007	McGrath M	Endometrial ca	Gene	Single	N	N	3		McGrath M, Hankinson SE, De Vivo I. Cytochrome P450 1A1, cigarette smoking, and risk of endometrial cancer (United States). Cancer Causes Control 2007;18:1123-30.
07#553	2007	Danforth KN	Ovarian ca	Postmenopausal hormones	Single	1.41	1.07-1.86	1		Danforth KN, Tworoger SS, Hecht JL, Rosner BA, Colditz GA, Hankinson SE. A prospective study of postmenopausal hormone use and ovarian cancer risk. Br J Cancer 2007;96:151-6.
07#553	2007	Danforth KN	Ovarian ca	Postmenopausal hormones	Single	1.52	1.01-2.27	1		Danforth KN, Tworoger SS, Hecht JL, Rosner BA, Colditz GA, Hankinson SE. A prospective study of postmenopausal hormone use and ovarian cancer risk. Br J Cancer 2007;96:151-6.
07#553	2007	Danforth KN	Ovarian ca	Postmenopausal hormones	Single	1.25	1.12-1.38	1		Danforth KN, Tworoger SS, Hecht JL, Rosner BA, Colditz GA, Hankinson SE. A prospective study of postmenopausal hormone use and ovarian cancer risk. Br J Cancer 2007;96:151-6.
07#553	2007	Danforth KN	Ovarian ca	Postmenopausal hormones	Single	1.04	0.82-1.32	3		Danforth KN, Tworoger SS, Hecht JL, Rosner BA, Colditz GA, Hankinson SE. A prospective study of postmenopausal hormone use and ovarian cancer risk. Br J Cancer 2007;96:151-6.
07#554	2007	Cox DG	Breast ca	Gene	Pooled	0.8	0.66-0.97	5		Cox DG, Buring J, Hankinson SE, Hunter DJ. A polymorphism in the 3' untranslated region of the gene encoding prostaglandin endoperoxide synthase 2 is not associated with an increase in breast cancer risk: a nested case-control study. Breast Cancer Res 2007;9:R3.
08#364	2008	Albert CM	CVD	Gene	Single	N	N	1		Albert CM, Nam EG, Rimm EB, et al. Cardiac sodium channel gene variants and sudden cardiac death in women. Circulation 2008;117:16-23.
08#366	2008	Tamimi RM	Breast ca	Blood test	Single	0.15	0.03-0.85	5		Tamimi RM, Brugge JS, Freedman ML, et al. Circulating colony stimulating factor-1 and breast cancer risk. Cancer Res 2008;68:18-21.
08#366	2008	Tamimi RM	Breast ca	Blood test	Single	1.33	0.96-1.86	2		Tamimi RM, Brugge JS, Freedman ML, et al. Circulating colony stimulating factor-1 and breast cancer risk. Cancer Res 2008;68:18-21.
08#367	2008	Cox DG	Breast ca	Gene	Pooled	1.17	1.07-1.28	1		Cox DG, Bretsky P, Kraft P, et al. Haplotypes of the estrogen receptor beta gene and breast cancer risk. Int J Cancer 2008;122:387-92.
08#368	2008	Tworoger SS	Ovarian ca	Blood test	Pooled	0.74	0.44-1.25	3		Tworoger SS, Lee IM, Buring JE, Hankinson SE. Plasma androgen concentrations and risk of incident ovarian cancer. Am J Epidemiol 2008;167:211-8.
08#368	2008	Tworoger SS	Ovarian ca	Blood test	Pooled	0.76	0.45-1.30	3		Tworoger SS, Lee IM, Buring JE, Hankinson SE. Plasma androgen concentrations and risk of incident ovarian cancer. Am J Epidemiol 2008;167:211-8.
08#368	2008	Tworoger SS	Ovarian ca	Blood test	Pooled	*	*	*		Tworoger SS, Lee IM, Buring JE, Hankinson SE. Plasma androgen concentrations and risk of incident ovarian cancer. Am J Epidemiol 2008;167:211-8.
08#368	2008	Tworoger SS	Ovarian ca	Blood test	Pooled	*	*	*		Tworoger SS, Lee IM, Buring JE, Hankinson SE. Plasma androgen concentrations and risk of incident ovarian cancer. Am J Epidemiol 2008;167:211-8.
08#370	2008	Kawasaki T	Colorectal adenoma	Gene	Pooled	*	*	*		Kawasaki T, Nosho K, Ohnishi M, et al. Cyclooxygenase-2 overexpression is common in serrated and non-serrated colorectal adenoma, but uncommon in hyperplastic polyp and sessile serrated polyp/adenoma. BMC Cancer 2008;8:33.
08#370	2008	Kawasaki T	Colorectal adenoma	Gene	Pooled	*	*	*		Kawasaki T, Nosho K, Ohnishi M, et al. Cyclooxygenase-2 overexpression is common in serrated and non-serrated colorectal adenoma, but uncommon in hyperplastic polyp and sessile serrated polyp/adenoma. BMC Cancer 2008;8:33.
08#372	2008	Taylor EN	Kidney disease	Carbohydrates	Single	N	N	1		Taylor EN, Curhan GC. Fructose consumption and the risk of kidney stones. Kidney Int 2008;73:207-12.
08#374	2008	Grodstein F	Cognitive	Gene	Single	12	1.24-116.5	1		Grodstein F, van Oijen M, Irizarry MC, et al. Shorter telomeres may mark early risk of dementia: preliminary analysis of 62 participants from the nurses' health study. PLoS One 2008;3:e1590.
08#375	2008	Hazra A	Colorectal ca	Gene	Pooled	0.52	0.35-0.78	5		Hazra A, Chanock S, Giovannucci E, et al. Large-scale evaluation of genetic variants in candidate genes for colorectal cancer risk in the Nurses' Health Study and the Health Professionals' Follow-up Study. Cancer Epidemiol Biomarkers Prev 2008;17:311-9.
08#376	2008	Curhan GC	Kidney disease	Urine composition	Pooled	N	N	3		Curhan GC, Taylor EN. 24-h uric acid excretion and the risk of kidney stones. Kidney Int 2008;73:489-96.
08#377	2008	Kawasaki T	Colorectal ca	Gene	Pooled	*	*	*		Kawasaki T, Ohnishi M, Suemoto Y, et al. WRN promoter methylation possibly connects mucinous differentiation, microsatellite instability and CpG island methylator phenotype in colorectal cancer. Mod Pathol 2008;21:150-8.
08#378	2008	Tworoger SS	Ovarian ca	Smoking	Single	2.22	1.16-4.24	1		Tworoger SS, Gertig DM, Gates MA, Hecht JL, Hankinson SE. Caffeine, alcohol, smoking, and the risk of incident epithelial ovarian cancer. Cancer 2008;112:1169-77.
08#378	2008	Tworoger SS	Ovarian ca	Caffeine	Single	0.8	0.60-1.07	4		Tworoger SS, Gertig DM, Gates MA, Hecht JL, Hankinson SE. Caffeine, alcohol, smoking, and the risk of incident epithelial ovarian cancer. Cancer 2008;112:1169-77.
08#379	2008	Qureshi AA	Skin ca	Demographics	Single	1.47	1.22-1.76	1		Qureshi AA, Laden F, Colditz GA, Hunter DJ. Geographic variation and risk of skin cancer in US women. Differences between melanoma, squamous cell carcinoma, and basal cell carcinoma. Arch Intern Med 2008;168:501-7.
08#379	2008	Qureshi AA	Skin ca	Demographics	Single	1.9	1.51-2.36	1		Qureshi AA, Laden F, Colditz GA, Hunter DJ. Geographic variation and risk of skin cancer in US women. Differences between melanoma, squamous cell carcinoma, and basal cell carcinoma. Arch Intern Med 2008;168:501-7.
08#380	2008	Tworoger SS	Breast ca	Blood test	Pooled	1.3	1.1-1.6	1		Tworoger SS, Hankinson SE. Prolactin and breast cancer etiology: an epidemiologic perspective. J Mammary Gland Biol Neoplasia 2008;13:41-53.
08#380	2008	Tworoger SS	Breast ca	Blood test	Pooled	*	*	*		Tworoger SS, Hankinson SE. Prolactin and breast cancer etiology: an epidemiologic perspective. J Mammary Gland Biol Neoplasia 2008;13:41-53.
08#381	2008	Bass AJ	Mortality	Family hx	Single	1.32	1.01-1.72	1		Bass AJ, Meyerhardt JA, Chan JA, Giovannucci EL, Fuchs CS. Family history and survival after colorectal cancer diagnosis. Cancer 2008;112:1222-9.
08#381	2008	Bass AJ	Colorectal ca	Family hx	Single	1.38	1.02-1.86	1		Bass AJ, Meyerhardt JA, Chan JA, Giovannucci EL, Fuchs CS. Family history and survival after colorectal cancer diagnosis. Cancer 2008;112:1222-9.
08#382	2008	Kawasaki T	Colorectal ca	Tumor biomarker	Pooled	*	*	*		Kawasaki T, Ohnishi M, Nosho K, et al. CpG island methylator phenotype-low (CIMP-low) colorectal cancer shows not only few methylated CIMP-high-specific CpG islands, but also low-level methylation at individual loci. Mod Pathol 2008;21:245-55.
08#384	2008	Viswanathan AN	Endometrial ca	NSAIDs	Single	1.03	0.83-1.27	3		Viswanathan AN, Feskanich D, Schernhammer ES, Hankinson SE. Aspirin, NSAID, and acetaminophen use and the risk of endometrial cancer. Cancer Res 2008;68:2507-13.
08#384	2008	Viswanathan AN	Endometrial ca	NSAIDs	Single	0.66	0.46-0.95	5		Viswanathan AN, Feskanich D, Schernhammer ES, Hankinson SE. Aspirin, NSAID, and acetaminophen use and the risk of endometrial cancer. Cancer Res 2008;68:2507-13.
08#385	2008	Xue F	Endometrial ca	Weight	Single	N	N	3		Xue F, Hilakivi-Clarke L, Maxwell G, Hankinson S, Michels K. Longitudinal study on birthweight and the incidence of endometrial cancer. Br J Cancer 2008;98:1288-91.
08#386	2008	Firestein R	Colorectal ca	Gene	Pooled	N	N	5		Firestein R, Blander G, Michan S, et al. The SIRT1 deacetylase suppresses intestinal tumorigenesis and colon cancer growth. PLoS One 2008;3:e2020.
08#387	2008	Garcia-Closas M	Breast ca	Gene	Pooled	1.31	1.27-1.36	1		Garcia-Closas M, Hall P, Nevanlinna H, et al. Heterogeneity of breast cancer associations with five susceptibility loci by clinical and pathological characteristics. PLoS Genet 2008;4:e1000054.
08#387	2008	Garcia-Closas M	Breast ca	Gene	Pooled	1.14	1.09-1.21	1		Garcia-Closas M, Hall P, Nevanlinna H, et al. Heterogeneity of breast cancer associations with five susceptibility loci by clinical and pathological characteristics. PLoS Genet 2008;4:e1000054.
08#388	2008	Grodstein F	CVD	Postmenopausal hormones	Single	1.39	1.18-1.63	1		Grodstein F, Manson JE, Stampfer MJ, Rexrode K. Postmenopausal hormone therapy and stroke: role of time since menopause and age at initiation of hormone therapy. Arch Intern Med 2008;168:861-6.
08#388	2008	Grodstein F	CVD	Postmenopausal hormones	Single	1.27	1.04-1.56	1		Grodstein F, Manson JE, Stampfer MJ, Rexrode K. Postmenopausal hormone therapy and stroke: role of time since menopause and age at initiation of hormone therapy. Arch Intern Med 2008;168:861-6.
08#389	2008	Schouten LJ	Ovarian ca	Height	Pooled	1.38	1.16-1.65	1		Schouten LJ, Rivera C, Hunter DJ, et al. Height, body mass index, and ovarian cancer: a pooled analysis of 12 cohort studies. Cancer Epidemiol Biomarkers Prev 2008;17:902-12.
08#389	2008	Schouten LJ	Ovarian ca	Weight	Pooled	1.72	1.02-2.89	1		Schouten LJ, Rivera C, Hunter DJ, et al. Height, body mass index, and ovarian cancer: a pooled analysis of 12 cohort studies. Cancer Epidemiol Biomarkers Prev 2008;17:902-12.
08#390	2008	Townsend MK	Urinary incontinence	Weight	Single	1.66	1.45-1.91	1		Townsend MK, Curhan GC, Resnick NM, Grodstein F. BMI, waist circumference, and incident urinary incontinence in older women. Obesity (Silver Spring) 2008;16:881-6.
08#390	2008	Townsend MK	Urinary incontinence	Weight	Single	1.72	1.53-1.95	1		Townsend MK, Curhan GC, Resnick NM, Grodstein F. BMI, waist circumference, and incident urinary incontinence in older women. Obesity (Silver Spring) 2008;16:881-6.
08#391	2008	Terry K	Endometrial ca	Gene	Pooled	1.87	1.29-2.73	1		Terry K, McGrath M, Lee IM, Buring J, De Vivo I. MDM2 SNP309 is associated with endometrial cancer risk. Cancer Epidemiol Biomarkers Prev 2008;17:983-6.
08#392	2008	Feskanich D	Macular degeneration	Postmenopausal hormones	Single	0.52	N	5		Feskanich D, Cho E, Schaumberg DA, Colditz GA, Hankinson SE. Menopausal and reproductive factors and risk of age-related macular degeneration. Arch Ophthalmol 2008;126:519-24.
08#392	2008	Feskanich D	Macular degeneration	Postmenopausal hormones	Single	1.34	N	1		Feskanich D, Cho E, Schaumberg DA, Colditz GA, Hankinson SE. Menopausal and reproductive factors and risk of age-related macular degeneration. Arch Ophthalmol 2008;126:519-24.
08#392	2008	Feskanich D	Macular degeneration	Parity	Single	*	*	*		Feskanich D, Cho E, Schaumberg DA, Colditz GA, Hankinson SE. Menopausal and reproductive factors and risk of age-related macular degeneration. Arch Ophthalmol 2008;126:519-24.
08#393	2008	Jiang R	COPD	Meat	Single	1.51	1.00-2.27	1		Jiang R, Camargo CA, Jr., Varraso R, Paik DC, Willett WC, Barr RG. Consumption of cured meats and prospective risk of chronic obstructive pulmonary disease in women. Am J Clin Nutr 2008;87:1002-8.
08#394	2008	Ganmaa D	Breast ca	Coffee	Single	0.92	0.82-1.03	3		Ganmaa D, Willett WC, Li TY, et al. Coffee, tea, caffeine and risk of breast cancer: a 22-year follow-up. Int J Cancer 2008;122:2071-6.
08#394	2008	Ganmaa D	Breast ca	Caffeine	Single	0.88	0.79-0.97	5		Ganmaa D, Willett WC, Li TY, et al. Coffee, tea, caffeine and risk of breast cancer: a 22-year follow-up. Int J Cancer 2008;122:2071-6.
08#395	2008	Han J	Hair color + skin pigmentation	Gene	Single	*	*	*		Han J, Kraft P, Nan H, et al. A genome-wide association study identifies novel alleles associated with hair color and skin pigmentation. PLoS Genet 2008;4:e1000074.
08#397	2008	Okereke OI	Cognitive	Blood test	Single	Rate=-0.03 units/year	minus0.06-minus0.00	1		Okereke OI, Pollak MN, Hu FB, Hankinson SE, Selkoe DJ, Grodstein F. Plasma C-peptide levels and rates of cognitive decline in older, community-dwelling women without diabetes. Psychoneuroendocrinology 2008;33:455-61.
08#398	2008	Kang JH	Glaucoma	Caffeine	Pooled	1.17	0.90-1.53	3		Kang JH, Willett WC, Rosner BA, Hankinson SE, Pasquale LR. Caffeine consumption and the risk of primary open-angle glaucoma: a prospective cohort study. Invest Ophthalmol Vis Sci 2008;49:1924-31.
08#399	2008	Crous-Bou M	Pancreatic ca	Gene	Single	*	*	*		Crous-Bou M, De Vivo I, Porta M, et al. CYP1B1 polymorphisms and k-ras mutations in patients with pancreatic ductal adenocarcinoma. Dig Dis Sci 2008;53:1417-21.
08#400	2008	Al-Delaimy WK	CVD	Nicotine	Single	3.44	2.56-4.62	1		Al-Delaimy WK, Stampfer MJ, Manson JE, Willett WC. Toenail nicotine levels as predictors of coronary heart disease among women. Am J Epidemiol 2008;167:1342-8.
08#401	2008	Ogino S	Colorectal ca	Gene	Pooled	*	*	*		Ogino S, Kawasaki T, Nosho K, et al. LINE-1 hypomethylation is inversely associated with microsatellite instability and CpG island methylator phenotype in colorectal cancer. Int J Cancer 2008;122:2767-73.
08#401	2008	Ogino S	Colorectal ca	Gene	Pooled	*	*	*		Ogino S, Kawasaki T, Nosho K, et al. LINE-1 hypomethylation is inversely associated with microsatellite instability and CpG island methylator phenotype in colorectal cancer. Int J Cancer 2008;122:2767-73.
08#402	2008	Xue F	Endometrial ca	Breast feeding	Single	0.94	0.79-1.11	3		Xue F, Hilakivi-Clarke LA, Maxwell GL, Hankinson SE, Michels KB. Infant feeding and the incidence of endometrial cancer. Cancer Epidemiol Biomarkers Prev 2008;17:1316-21.
08#402	2008	Xue F	Endometrial ca	Breast feeding	Single	1.02	0.79-1.31	3		Xue F, Hilakivi-Clarke LA, Maxwell GL, Hankinson SE, Michels KB. Infant feeding and the incidence of endometrial cancer. Cancer Epidemiol Biomarkers Prev 2008;17:1316-21.
08#404	2008	Loos RJ	Weight	Gene	Pooled	N	N	1		Loos RJ, Lindgren CM, Li S, et al. Common variants near MC4R are associated with fat mass, weight and risk of obesity. Nat Genet 2008;40:768-75.
08#405	2008	Forman JP	Hypertension	Gene	Single	1.35	1.03-1.78	1		Forman JP, Fisher ND, Pollak MR, Cox DG, Tonna S, Curhan GC. Renin-angiotensin system polymorphisms and risk of hypertension: influence of environmental factors. J Clin Hypertens (Greenwich) 2008;10:459-66.
08#406	2008	Kenfield SA	Lung ca	Smoking	Single	0.92	0.91-0.94	5		Kenfield SA, Wei EK, Stampfer MJ, Rosner BA, Colditz GA. Comparison of aspects of smoking among the four histological types of lung cancer. Tob Control 2008;17:198-204.
08#406	2008	Kenfield SA	Lung ca	Smoking	Single	0.83	0.80-0.86	5		Kenfield SA, Wei EK, Stampfer MJ, Rosner BA, Colditz GA. Comparison of aspects of smoking among the four histological types of lung cancer. Tob Control 2008;17:198-204.
08#406	2008	Kenfield SA	Lung ca	Smoking	Single	*	*	*		Kenfield SA, Wei EK, Stampfer MJ, Rosner BA, Colditz GA. Comparison of aspects of smoking among the four histological types of lung cancer. Tob Control 2008;17:198-204.
08#406	2008	Kenfield SA	Lung ca	Smoking	Single	*	*	*		Kenfield SA, Wei EK, Stampfer MJ, Rosner BA, Colditz GA. Comparison of aspects of smoking among the four histological types of lung cancer. Tob Control 2008;17:198-204.
08#407	2008	Ng K	Mortality	Blood test	Pooled	0.52	0.29-094	5		Ng K, Meyerhardt JA, Wu K, et al. Circulating 25-hydroxyvitamin d levels and survival in patients with colorectal cancer. J Clin Oncol 2008;26:2984-91.
08#407	2008	Ng K	Colorectal ca	Blood test	Pooled	0.61	0.31-1.19	4		Ng K, Meyerhardt JA, Wu K, et al. Circulating 25-hydroxyvitamin d levels and survival in patients with colorectal cancer. J Clin Oncol 2008;26:2984-91.
08#408	2008	Wolpin BM	Colorectal ca	Blood test	Pooled	0.42	0.20-0.88	5		Wolpin BM, Wei EK, Ng K, et al. Prediagnostic plasma folate and the risk of death in patients with colorectal cancer. J Clin Oncol 2008;26:3222-8.
08#408	2008	Wolpin BM	Mortality	Blood test	Pooled	0.46	0.24-0.88	5		Wolpin BM, Wei EK, Ng K, et al. Prediagnostic plasma folate and the risk of death in patients with colorectal cancer. J Clin Oncol 2008;26:3222-8.
08#410	2008	Patel AV	Blood tests	Gene	Pooled	*	*	*		Patel AV, Cheng I, Canzian F, et al. IGF-1, IGFBP-1, and IGFBP-3 polymorphisms predict circulating IGF levels but not breast cancer risk: findings from the Breast and Prostate Cancer Cohort Consortium (BPC3). PLoS One 2008;3:e2578.
08#410	2008	Patel AV	Blood tests	Gene	Pooled	*	*	*		Patel AV, Cheng I, Canzian F, et al. IGF-1, IGFBP-1, and IGFBP-3 polymorphisms predict circulating IGF levels but not breast cancer risk: findings from the Breast and Prostate Cancer Cohort Consortium (BPC3). PLoS One 2008;3:e2578.
08#410	2008	Patel AV	Breast ca	Gene	Pooled	N	N	3		Patel AV, Cheng I, Canzian F, et al. IGF-1, IGFBP-1, and IGFBP-3 polymorphisms predict circulating IGF levels but not breast cancer risk: findings from the Breast and Prostate Cancer Cohort Consortium (BPC3). PLoS One 2008;3:e2578.
08#410	2008	Patel AV	Breast ca	Gene	Pooled	N	N	3		Patel AV, Cheng I, Canzian F, et al. IGF-1, IGFBP-1, and IGFBP-3 polymorphisms predict circulating IGF levels but not breast cancer risk: findings from the Breast and Prostate Cancer Cohort Consortium (BPC3). PLoS One 2008;3:e2578.
08#411	2008	Page JH	CVD	Blood test	Single	1.27	0.92-1.74	2		Page JH, Ma J, Rexrode KM, Rifai N, Manson JE, Hankinson SE. Plasma dehydroepiandrosterone and risk of myocardial infarction in women. Clin Chem 2008;54:1190-6.
08#411	2008	Page JH	CVD	Blood test	Single	1.58	1.13-2.21	1		Page JH, Ma J, Rexrode KM, Rifai N, Manson JE, Hankinson SE. Plasma dehydroepiandrosterone and risk of myocardial infarction in women. Clin Chem 2008;54:1190-6.
08#412	2008	Lifford KL	Urinary incontinence	Age	Single	0.63	0.43-0.92	5		Lifford KL, Townsend MK, Curhan GC, Resnick NM, Grodstein F. The epidemiology of urinary incontinence in older women: incidence, progression, and remission. J Am Geriatr Soc 2008;56:1191-8.
08#412	2008	Lifford KL	Urinary incontinence	Age	Single	2.28	1.09-4.75	1		Lifford KL, Townsend MK, Curhan GC, Resnick NM, Grodstein F. The epidemiology of urinary incontinence in older women: incidence, progression, and remission. J Am Geriatr Soc 2008;56:1191-8.
08#412	2008	Lifford KL	Urinary incontinence	Age	Single	2.11	1.24-3.61	1		Lifford KL, Townsend MK, Curhan GC, Resnick NM, Grodstein F. The epidemiology of urinary incontinence in older women: incidence, progression, and remission. J Am Geriatr Soc 2008;56:1191-8.
08#413	2008	Cho E	Macular degeneration	Carotenoids	Pooled	N	N	3		Cho E, Hankinson SE, Rosner B, Willett WC, Colditz GA. Prospective study of lutein/zeaxanthin intake and risk of age-related macular degeneration. Am J Clin Nutr 2008;87:1837-43.
08#413	2008	Cho E	Macular degeneration	Carotenoids	Pooled	0.72	0.53-0.99	5		Cho E, Hankinson SE, Rosner B, Willett WC, Colditz GA. Prospective study of lutein/zeaxanthin intake and risk of age-related macular degeneration. Am J Clin Nutr 2008;87:1837-43.
08#414	2008	Ramus SJ	Ovarian ca	Gene	Pooled	0.88	0.79-1.00	4		Ramus SJ, Vierkant RA, Johnatty SE, et al. Consortium analysis of 7 candidate SNPs for ovarian cancer. Int J Cancer 2008;123:380-8.
08#414	2008	Ramus SJ	Ovarian ca	Gene	Pooled	1.1	1.01-1.20	1		Ramus SJ, Vierkant RA, Johnatty SE, et al. Consortium analysis of 7 candidate SNPs for ovarian cancer. Int J Cancer 2008;123:380-8.
08#415	2008	Eliassen AH	Breast ca	Blood test	Single	1.19	0.80-1.79	2		Eliassen AH, Missmer SA, Tworoger SS, Hankinson SE. Circulating 2-hydroxy- and 16alpha-hydroxy estrone levels and risk of breast cancer among postmenopausal women. Cancer Epidemiol Biomarkers Prev 2008;17:2029-35.
08#415	2008	Eliassen AH	Breast ca	Blood test	Single	1.04	0.71-1.53	3		Eliassen AH, Missmer SA, Tworoger SS, Hankinson SE. Circulating 2-hydroxy- and 16alpha-hydroxy estrone levels and risk of breast cancer among postmenopausal women. Cancer Epidemiol Biomarkers Prev 2008;17:2029-35.
08#415	2008	Eliassen AH	Breast ca	Blood test	Single	3.65	1.23-10.81	1		Eliassen AH, Missmer SA, Tworoger SS, Hankinson SE. Circulating 2-hydroxy- and 16alpha-hydroxy estrone levels and risk of breast cancer among postmenopausal women. Cancer Epidemiol Biomarkers Prev 2008;17:2029-35.
08#416	2008	Nan H	Skin ca	Gene	Single	*	*	*		Nan H, Qureshi AA, Hunter DJ, Han J. Interaction between p53 codon 72 polymorphism and melanocortin 1 receptor variants on suntan response and cutaneous melanoma risk. Br J Dermatol 2008;159:314-21.
08#417	2008	Berndt SI	Colorectal adenoma	Gene	Pooled	1.16	1.07-1.25	1		Berndt SI, Potter JD, Hazra A, et al. Pooled analysis of genetic variation at chromosome 8q24 and colorectal neoplasia risk. Hum Mol Genet 2008;17:2665-72.
08#417	2008	Berndt SI	Colorectal ca	Gene	Pooled	1.17	1.01-1.35	1		Berndt SI, Potter JD, Hazra A, et al. Pooled analysis of genetic variation at chromosome 8q24 and colorectal neoplasia risk. Hum Mol Genet 2008;17:2665-72.
08#418	2008	McGrath M	Endometrial ca	Gene	Pooled	0.75	0.60-0.95	5		McGrath M, Lee IM, Buring J, Hunter DJ, De Vivo I. Novel breast cancer risk alleles and endometrial cancer risk. Int J Cancer 2008;123:2961-4.
08#418	2008	McGrath M	Endometrial ca	Gene	Pooled	0.85	0.68-1.05	4		McGrath M, Lee IM, Buring J, Hunter DJ, De Vivo I. Novel breast cancer risk alleles and endometrial cancer risk. Int J Cancer 2008;123:2961-4.
08#418	2008	McGrath M	Endometrial ca	Gene	Pooled	0.86	0.69-1.06	4		McGrath M, Lee IM, Buring J, Hunter DJ, De Vivo I. Novel breast cancer risk alleles and endometrial cancer risk. Int J Cancer 2008;123:2961-4.
08#420	2008	Taylor EN	Urine composition	Oxalate	Pooled	1.7g/d more urinary oxalate	N	1		Taylor EN, Curhan GC. Determinants of 24-hour urinary oxalate excretion. Clin J Am Soc Nephrol 2008;3:1453-60.
08#420	2008	Taylor EN	Urine composition	Vitamin C	Pooled	6.8mg/d more urinary oxalate	N	1		Taylor EN, Curhan GC. Determinants of 24-hour urinary oxalate excretion. Clin J Am Soc Nephrol 2008;3:1453-60.
08#420	2008	Taylor EN	Urine composition	Diabetes	Pooled	2.0mg/d more urinary oxalate	N	1		Taylor EN, Curhan GC. Determinants of 24-hour urinary oxalate excretion. Clin J Am Soc Nephrol 2008;3:1453-60.
09#421	2009	Feskanich D	Osteoporosis	Work	Single	1.37	1.04-1.80	1		Feskanich D, Hankinson SE, Schernhammer ES. Nightshift work and fracture risk: the Nurses' Health Study. Osteoporos Int 2009;20:537-42.
08#422	2008	Lin J	Health	Kidney disease	Single	1.37	1.04-1.81	1		Lin J, Curhan GC. Kidney function decline and physical function in women. Nephrol Dial Transplant 2008;23:2827-33.
08#423	2008	Gates MA	Ovarian ca	Talcum powder	Pooled	1.36	1.14-1.63	1		Gates MA, Tworoger SS, Terry KL, et al. Talc use, variants of the GSTM1, GSTT1, and NAT2 genes, and risk of epithelial ovarian cancer. Cancer Epidemiol Biomarkers Prev 2008;17:2436-44.
08#424	2008	Schernhammer ES	Colorectal ca	Folate	Pooled	0.54	0.35-0.83	5		Schernhammer ES, Ogino S, Fuchs CS. Folate and vitamin B6 intake and risk of colon cancer in relation to p53 expression. Gastroenterology 2008;135:770-80.
08#424	2008	Schernhammer ES	Colorectal ca	Folate	Pooled	1.05	0.73-1.51	3		Schernhammer ES, Ogino S, Fuchs CS. Folate and vitamin B6 intake and risk of colon cancer in relation to p53 expression. Gastroenterology 2008;135:770-80.
08#424	2008	Schernhammer ES	Colorectal ca	Vitamin B	Pooled	0.57	0.35-0.94	5		Schernhammer ES, Ogino S, Fuchs CS. Folate and vitamin B6 intake and risk of colon cancer in relation to p53 expression. Gastroenterology 2008;135:770-80.
08#424	2008	Schernhammer ES	Colorectal ca	Vitamin B	Pooled	N	N	3		Schernhammer ES, Ogino S, Fuchs CS. Folate and vitamin B6 intake and risk of colon cancer in relation to p53 expression. Gastroenterology 2008;135:770-80.
08#427	2008	Forman JP	Hypertension	Kidney disease	Single	1.76	1.21-2.56	1		Forman JP, Fisher ND, Schopick EL, Curhan GC. Higher levels of albuminuria within the normal range predict incident hypertension. J Am Soc Nephrol 2008;19:1983-8.
08#428	2008	Page JH	CVD	Blood test	Single	1.46	0.79-2.72	2		Page JH, Ma J, Pollak M, Manson JE, Hankinson SE. Plasma insulinlike growth factor 1 and binding-protein 3 and risk of myocardial infarction in women: a prospective study. Clin Chem 2008;54:1682-8.
08#428	2008	Page JH	CVD	Blood test	Single	1.24	0.71-2.187	2		Page JH, Ma J, Pollak M, Manson JE, Hankinson SE. Plasma insulinlike growth factor 1 and binding-protein 3 and risk of myocardial infarction in women: a prospective study. Clin Chem 2008;54:1682-8.
08#440	2008	Baer HJ	Ovarian ca	Weight	Single	0.81	0.53-1.24	4		Baer HJ, Hankinson SE, Tworoger SS. Body size in early life and risk of epithelial ovarian cancer: results from the Nurses' Health Studies. Br J Cancer 2008;99:1916-22.
08#440	2008	Baer HJ	Ovarian ca	Height	Pooled	1.43	1.05-1.96	1		Baer HJ, Hankinson SE, Tworoger SS. Body size in early life and risk of epithelial ovarian cancer: results from the Nurses' Health Studies. Br J Cancer 2008;99:1916-22.
08#441	2008	Lee JE	Kidney ca	Fat	Pooled	1.1	0.92-1.32	3		Lee JE, Spiegelman D, Hunter DJ, et al. Fat, protein, and meat consumption and renal cell cancer risk: a pooled analysis of 13 prospective studies. J Natl Cancer Inst 2008;100:1695-706.
08#441	2008	Lee JE	Kidney ca	Protein	Pooled	1.06	0.89-1.26	3		Lee JE, Spiegelman D, Hunter DJ, et al. Fat, protein, and meat consumption and renal cell cancer risk: a pooled analysis of 13 prospective studies. J Natl Cancer Inst 2008;100:1695-706.
08#446	2008	Eliassen AH	Breast ca	Blood test	Pooled	2-3x	N	1		Eliassen AH, Hankinson SE. Endogenous hormone levels and risk of breast, endometrial and ovarian cancers: prospective studies. Adv Exp Med Biol 2008;630:148-65.
08#446	2008	Eliassen AH	Breast ca	Blood test	Pooled	*	*	*		Eliassen AH, Hankinson SE. Endogenous hormone levels and risk of breast, endometrial and ovarian cancers: prospective studies. Adv Exp Med Biol 2008;630:148-65.
08#451	2008	van Oijen M	Cognitive	Blood test	Single	-0.14	minus0.24-minus0.04	1		van Oijen M, Okereke OI, Kang JH, et al. Fasting insulin levels and cognitive decline in older women without diabetes. Neuroepidemiology 2008;30:174-9.
08#453	2008	Kenfield SA	Mortality	Smoking	Single	2.81	2.68-2.95	1		Kenfield SA, Stampfer MJ, Rosner BA, Colditz GA. Smoking and smoking cessation in relation to mortality in women. JAMA 2008;299:2037-47.
08#453	2008	Kenfield SA	Ca	Smoking	Single	7.25	6.43-8.18	1		Kenfield SA, Stampfer MJ, Rosner BA, Colditz GA. Smoking and smoking cessation in relation to mortality in women. JAMA 2008;299:2037-47.
08#453	2008	Kenfield SA	Colorectal ca	Smoking	Single	1.63	1.29-2.05	1		Kenfield SA, Stampfer MJ, Rosner BA, Colditz GA. Smoking and smoking cessation in relation to mortality in women. JAMA 2008;299:2037-47.
08#453	2008	Kenfield SA	Colorectal ca	Smoking	Single	1.23	1.02-1.49	1		Kenfield SA, Stampfer MJ, Rosner BA, Colditz GA. Smoking and smoking cessation in relation to mortality in women. JAMA 2008;299:2037-47.
08#454	2008	Costenbader KH	SLE	Vitamin D	Pooled	N	N	3		Costenbader KH, Feskanich D, Holmes M, Karlson EW, Benito-Garcia E. Vitamin D intake and risks of systemic lupus erythematosus and rheumatoid arthritis in women. Ann Rheum Dis 2008;67:530-5.
08#454	2008	Costenbader KH	Rheumatoid arthritis	Vitamin D	Pooled	N	N	3		Costenbader KH, Feskanich D, Holmes M, Karlson EW, Benito-Garcia E. Vitamin D intake and risks of systemic lupus erythematosus and rheumatoid arthritis in women. Ann Rheum Dis 2008;67:530-5.
09#456	2009	Mandl LA	Rheumatoid arthritis	Weight	Single	2	1.3-3.0	1		Mandl LA, Costenbader KH, Simard JF, Karlson EW. Is birthweight associated with risk of rheumatoid arthritis? Data from a large cohort study. Ann Rheum Dis 2009;68:514-8.
08#457	2008	Costenbader KH	Rheumatoid arthritis	Demographics	Single	1.42	1.10-1.82	1		Costenbader KH, Chang SC, Laden F, Puett R, Karlson EW. Geographic variation in rheumatoid arthritis incidence among women in the United States. Arch Intern Med 2008;168:1664-70.
09#459	2009	Kotsopoulos J	Blood tests	Caffeine	Single	N	N	5		Kotsopoulos J, Eliassen AH, Missmer SA, Hankinson SE, Tworoger SS. Relationship between caffeine intake and plasma sex hormone concentrations in premenopausal and postmenopausal women. Cancer 2009;115:2765-74.
09#459	2009	Kotsopoulos J	Blood tests	Coffee	Single	*	*	*		Kotsopoulos J, Eliassen AH, Missmer SA, Hankinson SE, Tworoger SS. Relationship between caffeine intake and plasma sex hormone concentrations in premenopausal and postmenopausal women. Cancer 2009;115:2765-74.
09#425	2009	Kotsopoulos J	Ovarian ca	Coffee	Pooled	0.99	0.77-1.28	3		Kotsopoulos J, Vitonis AF, Terry KL, et al. Coffee intake, variants in genes involved in caffeine metabolism, and the risk of epithelial ovarian cancer. Cancer Causes Control 2009;20:335-44.
09#425	2009	Kotsopoulos J	Ovarian ca	Gene	Pooled	1.18	N	1		Kotsopoulos J, Vitonis AF, Terry KL, et al. Coffee intake, variants in genes involved in caffeine metabolism, and the risk of epithelial ovarian cancer. Cancer Causes Control 2009;20:335-44.
09#425	2009	Kotsopoulos J	Ovarian ca	Gene	Pooled	0.85	N	5		Kotsopoulos J, Vitonis AF, Terry KL, et al. Coffee intake, variants in genes involved in caffeine metabolism, and the risk of epithelial ovarian cancer. Cancer Causes Control 2009;20:335-44.
08#426	2008	Gu F	Skin ca	Gene	Single	1.74	1.07-2.81	1		Gu F, Qureshi AA, Niu T, et al. Interleukin and interleukin receptor gene polymorphisms and susceptibility to melanoma. Melanoma Res 2008;18:330-5.
08#429	2008	Hazra A	Blood tests	Gene	Pooled	*	*	*		Hazra A, Kraft P, Selhub J, et al. Common variants of FUT2 are associated with plasma vitamin B12 levels. Nat Genet 2008;40:1160-2.
08#430	2008	Schernhammer ES	Colorectal ca	Folate	Pooled	0.79	0.60-1.03	4		Schernhammer ES, Giovannuccci E, Fuchs CS, Ogino S. A prospective study of dietary folate and vitamin B and colon cancer according to microsatellite instability and KRAS mutational status. Cancer Epidemiol Biomarkers Prev 2008;17:2895-8.
08#430	2008	Schernhammer ES	Colorectal ca	Folate	Pooled	0.61	0.37-1.02	4		Schernhammer ES, Giovannuccci E, Fuchs CS, Ogino S. A prospective study of dietary folate and vitamin B and colon cancer according to microsatellite instability and KRAS mutational status. Cancer Epidemiol Biomarkers Prev 2008;17:2895-8.
08#430	2008	Schernhammer ES	Colorectal ca	Folate	Pooled	0.66	0.49-0.87	5		Schernhammer ES, Giovannuccci E, Fuchs CS, Ogino S. A prospective study of dietary folate and vitamin B and colon cancer according to microsatellite instability and KRAS mutational status. Cancer Epidemiol Biomarkers Prev 2008;17:2895-8.
08#430	2008	Schernhammer ES	Colorectal ca	Folate	Pooled	1.05	0.68-1.61	3		Schernhammer ES, Giovannuccci E, Fuchs CS, Ogino S. A prospective study of dietary folate and vitamin B and colon cancer according to microsatellite instability and KRAS mutational status. Cancer Epidemiol Biomarkers Prev 2008;17:2895-8.
08#431	2008	Nosho K	Colorectal ca	Tumor biomarker	Pooled	*	*	*		Nosho K, Irahara N, Shima K, et al. Comprehensive biostatistical analysis of CpG island methylator phenotype in colorectal cancer using a large population-based sample. PLoS One 2008;3:e3698.
08#436	2008	Qi L	Weight	Gene	Single	0.2kg/m2 greater 10-year increase in BMI	N	1		Qi L, Kraft P, Hunter DJ, Hu FB. The common obesity variant near MC4R gene is associated with higher intakes of total energy and dietary fat, weight change and diabetes risk in women. Hum Mol Genet 2008;17:3502-8.
08#436	2008	Qi L	Diabetes	Gene	Single	1.14	1.02-1.32	1		Qi L, Kraft P, Hunter DJ, Hu FB. The common obesity variant near MC4R gene is associated with higher intakes of total energy and dietary fat, weight change and diabetes risk in women. Hum Mol Genet 2008;17:3502-8.
08#434	2008	Gajdos ZK	Menarche	Gene	Pooled	N	N	3		Gajdos ZK, Butler JL, Henderson KD, et al. Association studies of common variants in 10 hypogonadotropic hypogonadism genes with age at menarche. J Clin Endocrinol Metab 2008;93:4290-8.
08#437	2008	Hazra A	Colorectal ca	Gene	Pooled	0.63	0.37-1.08	4		Hazra A, Fuchs CS, Chan AT, Giovannucci EL, Hunter DJ. Association of the TCF7L2 polymorphism with colorectal cancer and adenoma risk. Cancer Causes Control 2008;19:975-80.
08#438	2008	Nosho K	Colorectal ca	Gene	Pooled	*	*	*		Nosho K, Kawasaki T, Chan AT, et al. Cyclin D1 is frequently overexpressed in microsatellite unstable colorectal cancer, independent of CpG island methylator phenotype. Histopathology 2008;53:588-98.
08#438	2008	Nosho K	Colorectal ca	Gene	Pooled	*	*	*		Nosho K, Kawasaki T, Chan AT, et al. Cyclin D1 is frequently overexpressed in microsatellite unstable colorectal cancer, independent of CpG island methylator phenotype. Histopathology 2008;53:588-98.
08#442	2008	Ogino S	Colorectal ca	Gene	Pooled	2.37	1.42-3.94	1		Ogino S, Nosho K, Kirkner GJ, et al. A cohort study of tumoral LINE-1 hypomethylation and prognosis in colon cancer. J Natl Cancer Inst 2008;100:1734-8.
08#442	2008	Ogino S	Mortality	Gene	Pooled	1.85	1.25-2.75	1		Ogino S, Nosho K, Kirkner GJ, et al. A cohort study of tumoral LINE-1 hypomethylation and prognosis in colon cancer. J Natl Cancer Inst 2008;100:1734-8.
08#443	2008	Ogino S	Colorectal ca	Gene	Pooled	0.41	0.19-0.89	5		Ogino S, Nosho K, Meyerhardt JA, et al. Cohort study of fatty acid synthase expression and patient survival in colon cancer. J Clin Oncol 2008;26:5713-20.
08#443	2008	Ogino S	Mortality	Gene	Pooled	0.75	0.50-1.13	4		Ogino S, Nosho K, Meyerhardt JA, et al. Cohort study of fatty acid synthase expression and patient survival in colon cancer. J Clin Oncol 2008;26:5713-20.
08#443	2008	Ogino S	Mortality	Gene	Pooled	4.1	1.14-14.8	1		Ogino S, Nosho K, Meyerhardt JA, et al. Cohort study of fatty acid synthase expression and patient survival in colon cancer. J Clin Oncol 2008;26:5713-20.
08#445	2008	Ogino S	Colorectal ca	Gene	Pooled	1.7	1.06-2.74	1		Ogino S, Kirkner GJ, Nosho K, et al. Cyclooxygenase-2 expression is an independent predictor of poor prognosis in colon cancer. Clin Cancer Res 2008;14:8221-7.
08#448	2008	Tamimi RM	Mammographic density	Gene	Single	N	N	3		Tamimi RM, Cox D, Kraft P, Colditz GA, Hankinson SE, Hunter DJ. Breast cancer susceptibility loci and mammographic density. Breast Cancer Res 2008;10:R66.
08#455	2008	Costenbader KH	Rheumatoid arthritis	Gene	Pooled	1.46	1.02-2.08	1		Costenbader KH, Chang SC, De Vivo I, Plenge R, Karlson EW. Genetic polymorphisms in PTPN22, PADI-4, and CTLA-4 and risk for rheumatoid arthritis in two longitudinal cohort studies: evidence of gene-environment interactions with heavy cigarette smoking. Arthritis Res Ther 2008;10:R52.
08#455	2008	Costenbader KH	Rheumatoid arthritis	Gene	Pooled	1.27	0.88-1.84	3		Costenbader KH, Chang SC, De Vivo I, Plenge R, Karlson EW. Genetic polymorphisms in PTPN22, PADI-4, and CTLA-4 and risk for rheumatoid arthritis in two longitudinal cohort studies: evidence of gene-environment interactions with heavy cigarette smoking. Arthritis Res Ther 2008;10:R52.
08#455	2008	Costenbader KH	Rheumatoid arthritis	Gene	Pooled	1.04	0.77-1.40	3		Costenbader KH, Chang SC, De Vivo I, Plenge R, Karlson EW. Genetic polymorphisms in PTPN22, PADI-4, and CTLA-4 and risk for rheumatoid arthritis in two longitudinal cohort studies: evidence of gene-environment interactions with heavy cigarette smoking. Arthritis Res Ther 2008;10:R52.
09#238	2009	Ahmed S	Breast ca	Gene	Pooled	1.11	1.08-1.13	1		Ahmed S, Thomas G, Ghoussaini M, et al. Newly discovered breast cancer susceptibility loci on 3p24 and 17q23.2. Nature genetics 2009;41:585-90.
09#238	2009	Ahmed S	Breast ca	Gene	Pooled	0.95	0.92-0.97	5		Ahmed S, Thomas G, Ghoussaini M, et al. Newly discovered breast cancer susceptibility loci on 3p24 and 17q23.2. Nature genetics 2009;41:585-90.
09#239	2009	Amundadottir L	Pancreatic ca	Gene	Pooled	1.2	1.12-1.28	1		Amundadottir L, Kraft P, Stolzenberg-Solomon RZ, et al. Genome-wide association study identifies variants in the ABO locus associated with susceptibility to pancreatic cancer. Nature genetics 2009;41:986-90.
09#240	2009	Baba Y	Colorectal ca	Gene	Pooled	2.69	N	1		Baba Y, Nosho K, Shima K, et al. Relationship of CDX2 loss with molecular features and prognosis in colorectal cancer. Clinical Cancer Research 2009;15:4665-73.
09#240	2009	Baba Y	Colorectal ca	Gene	Pooled	2.03	N	1		Baba Y, Nosho K, Shima K, et al. Relationship of CDX2 loss with molecular features and prognosis in colorectal cancer. Clinical Cancer Research 2009;15:4665-73.
09#240	2009	Baba Y	Mortality	Gene	Pooled	2.4	1.28-4.51	1		Baba Y, Nosho K, Shima K, et al. Relationship of CDX2 loss with molecular features and prognosis in colorectal cancer. Clinical Cancer Research 2009;15:4665-73.
09#240	2009	Baba Y	Mortality	Gene	Pooled	0.97	0.66-1.41	3		Baba Y, Nosho K, Shima K, et al. Relationship of CDX2 loss with molecular features and prognosis in colorectal cancer. Clinical Cancer Research 2009;15:4665-73.
09#241	2009	Baba Y	Colorectal ca	Gene	Pooled	2.97	1.40-6.29	1		Baba Y, Nosho K, Shima K, et al. Aurora-A expression is independently associated with chromosomal instability in colorectal cancer. Neoplasia (New York) 2009;11:418-25.
09#242	2009	Baer HJ	Breast ca	Benign breast disease	Single	0.71	0.49-1.02	4		Baer HJ, Collins LC, Connolly JL, Colditz GA, Schnitt SJ, Tamimi RM. Lobule type and subsequent breast cancer risk: results from the Nurses' Health Studies. Cancer 2009;115:1404-11.
09#243	2009	Birmann BM	Blood disease	Gene	Pooled	4.3	1.1-6.0	1		Birmann BM, Tamimi RM, Giovannucci E, et al. Insulin-like growth factor-1- and interleukin-6-related gene variation and risk of multiple myeloma. Cancer Epidemiology, Biomarkers & Prevention 2009;18:282-8.
09#244	2009	Canzian F	Breast ca	Gene	Pooled	N	N	3		Canzian F, Kaaks R, Cox DG, et al. Genetic polymorphisms of the GNRH1 and GNRHR genes and risk of breast cancer in the National Cancer Institute Breast and Prostate Cancer Cohort Consortium (BPC3). BMC Cancer 2009;9:257.
09#244	2009	Canzian F	Breast ca	Gene	Pooled	N	N	3		Canzian F, Kaaks R, Cox DG, et al. Genetic polymorphisms of the GNRH1 and GNRHR genes and risk of breast cancer in the National Cancer Institute Breast and Prostate Cancer Cohort Consortium (BPC3). BMC Cancer 2009;9:257.
09#245	2009	Caporaso N	Smoking	Gene	Pooled	*	*	*		Caporaso N, Gu F, Chatterjee N, et al. Genome-wide and candidate gene association study of cigarette smoking behaviors. PLoS ONE [Electronic Resource] 2009;4:e4653.
09#354	2009	Chan AT	Colorectal ca	NSAIDs	Pooled	0.71	0.53-0.95	5		Chan AT, Ogino S, Fuchs CS. Aspirin use and survival after diagnosis of colorectal cancer. JAMA 2009;302:649-58.
09#354	2009	Chan AT	Mortality	NSAIDs	Pooled	0.79	0.65-0.97	5		Chan AT, Ogino S, Fuchs CS. Aspirin use and survival after diagnosis of colorectal cancer. JAMA 2009;302:649-58.
09#247	2009	Cooper Worobey C	Kidney disease	Gene	Single	1.83	1.02-3.26	1		Cooper Worobey C, Fisher ND, Cox D, Forman JP, Curhan GC. Genetic polymorphisms and the risk of accelerated renal function decline in women. PLoS ONE [Electronic Resource] 2009;4:e4787.
09#247	2009	Cooper Worobey C	Kidney disease	Gene	Single	0.78	0.61-0.99	5		Cooper Worobey C, Fisher ND, Cox D, Forman JP, Curhan GC. Genetic polymorphisms and the risk of accelerated renal function decline in women. PLoS ONE [Electronic Resource] 2009;4:e4787.
10#248	2010	Danforth KN	Blood tests	Weight	Single	25% higher	N	1		Danforth KN, Eliassen AH, Tworoger SS, et al. The association of plasma androgen levels with breast, ovarian and endometrial cancer risk factors among postmenopausal women. International Journal of Cancer 2010;126:199-207.
10#248	2010	Danforth KN	Blood tests	Weight	Single	79% higher	N	1		Danforth KN, Eliassen AH, Tworoger SS, et al. The association of plasma androgen levels with breast, ovarian and endometrial cancer risk factors among postmenopausal women. International Journal of Cancer 2010;126:199-207.
10#248	2010	Danforth KN	Blood tests	Alcohol	Single	31% higher	N	1		Danforth KN, Eliassen AH, Tworoger SS, et al. The association of plasma androgen levels with breast, ovarian and endometrial cancer risk factors among postmenopausal women. International Journal of Cancer 2010;126:199-207.
10#248	2010	Danforth KN	Blood tests	Alcohol	Single	59% higher	N	1		Danforth KN, Eliassen AH, Tworoger SS, et al. The association of plasma androgen levels with breast, ovarian and endometrial cancer risk factors among postmenopausal women. International Journal of Cancer 2010;126:199-207.
10#248	2010	Danforth KN	Blood tests	Smoking	Single	35% higher	N	1		Danforth KN, Eliassen AH, Tworoger SS, et al. The association of plasma androgen levels with breast, ovarian and endometrial cancer risk factors among postmenopausal women. International Journal of Cancer 2010;126:199-207.
10#248	2010	Danforth KN	Blood tests	Smoking	Single	44% higher	N	1		Danforth KN, Eliassen AH, Tworoger SS, et al. The association of plasma androgen levels with breast, ovarian and endometrial cancer risk factors among postmenopausal women. International Journal of Cancer 2010;126:199-207.
09#249	2009	Danforth KN	Urinary incontinence	Diabetes	Pooled	1.2	1.0-1.3	1		Danforth KN, Townsend MK, Curhan GC, Resnick NM, Grodstein F. Type 2 diabetes mellitus and risk of stress, urge and mixed urinary incontinence. Journal of Urology 2009;181:193-7.
09#249	2009	Danforth KN	Urinary incontinence	Diabetes	Pooled	1.4	1.0-1.9	1		Danforth KN, Townsend MK, Curhan GC, Resnick NM, Grodstein F. Type 2 diabetes mellitus and risk of stress, urge and mixed urinary incontinence. Journal of Urology 2009;181:193-7.
09#250	2009	De Vivo I	Breast ca	Gene	Single	1.23	0.94-1.60	2		De Vivo I, Prescott J, Wong JY, Kraft P, Hankinson SE, Hunter DJ. A prospective study of relative telomere length and postmenopausal breast cancer risk. Cancer Epidemiology, Biomarkers & Prevention 2009;18:1152-6.
09#251	2009	Devore EE	Cognitive	Exercise	Single	0.07 std units difference for global score	minus0.01-0.15	3		Devore EE, Kang JH, Okereke O, Grodstein F. Physical activity levels and cognition in women with type 2 diabetes. American Journal of Epidemiology 2009;170:1040-7.
09#252	2009	Devore EE	Cognitive	Fat	Single	minus0.15 std units for global score	minus0.24-minus0.06	1		Devore EE, Stampfer MJ, Breteler MM, et al. Dietary fat intake and cognitive decline in women with type 2 diabetes. Diabetes care 2009;32:635-40.
09#253	2009	Dunning AM	Breast ca	Gene	Pooled	1.05	1.02-1.09	1		Dunning AM, Healey CS, Baynes C, et al. Association of ESR1 gene tagging SNPs with breast cancer risk. Human molecular genetics 2009;18:1131-9.
10#255	2010	Flint AJ	CVD	Weight	Single	2.48	2.20-2.80	1		Flint AJ, Hu FB, Glynn RJ, et al. Excess weight and the risk of incident coronary heart disease among men and women. Obesity 2010;18:377-83.
09#349	2009	Forman JP	Hypertension	Carbohydrates	Single	1.02	0.99-1.06	3		Forman JP, Choi H, Curhan GC. Fructose and vitamin C intake do not influence risk for developing hypertension. J Am Soc Nephrol 2009;20:863-71.
09#349	2009	Forman JP	Hypertension	Vitamin C	Single	0.89	0.83-0.96	5		Forman JP, Choi H, Curhan GC. Fructose and vitamin C intake do not influence risk for developing hypertension. J Am Soc Nephrol 2009;20:863-71.
09#258	2009	Fung TT	CVD	Sweetened beverages	Single	1.35	1.07-1.69	1		Fung TT, Malik V, Rexrode KM, Manson JE, Willett WC, Hu FB. Sweetened beverage consumption and risk of coronary heart disease in women. American Journal of Clinical Nutrition 2009;89:1037-42.
09#259	2009	Fung TT	CVD	Diet	Single	0.71	0.62-0.82	5		Fung TT, Rexrode KM, Mantzoros CS, Manson JE, Willett WC, Hu FB. Mediterranean diet and incidence of and mortality from coronary heart disease and stroke in women. Circulation 2009;119:1093-100.
09#259	2009	Fung TT	CVD	Diet	Single	0.87	0.73-1.02	4		Fung TT, Rexrode KM, Mantzoros CS, Manson JE, Willett WC, Hu FB. Mediterranean diet and incidence of and mortality from coronary heart disease and stroke in women. Circulation 2009;119:1093-100.
09#259	2009	Fung TT	CVD	Diet	Single	0.61	0.49-0.76	5		Fung TT, Rexrode KM, Mantzoros CS, Manson JE, Willett WC, Hu FB. Mediterranean diet and incidence of and mortality from coronary heart disease and stroke in women. Circulation 2009;119:1093-100.
09#260	2009	Gates MA	Ovarian ca	Gene	Pooled	1.06	0.95-1.18	3		Gates MA, Tworoger SS, Terry KL, et al. Breast cancer susceptibility alleles and ovarian cancer risk in 2 study populations. International Journal of Cancer 2009;124:729-33.
09#260	2009	Gates MA	Ovarian ca	Gene	Pooled	1.04	0.93-1.15	3		Gates MA, Tworoger SS, Terry KL, et al. Breast cancer susceptibility alleles and ovarian cancer risk in 2 study populations. International Journal of Cancer 2009;124:729-33.
09#261	2009	Gaudet MM	Breast ca	Gene	Pooled	0.99	0.97-1.02	3		Gaudet MM, Milne RL, Cox A, et al. Five polymorphisms and breast cancer risk: results from the Breast Cancer Association Consortium. Cancer Epidemiology, Biomarkers & Prevention 2009;18:1610-6.
07#551	2007	Tamimi RM	Mammographic density	Gene	Single	19.6% vs 27.9%	N	5		Tamimi RM, Cox DG, Kraft P, et al. Common genetic variation in IGF1, IGFBP-1, and IGFBP-3 in relation to mammographic density: a cross-sectional study. Breast Cancer Res 2007;9:R18.
12#50	2012	Vachon CM	Mammographic density	Gene	Pooled	N	N	1		Vachon CM, Scott CG, Fasching PA, et al. Common breast cancer susceptibility variants in LSP1 and RAD51L1 are associated with mammographic density measures that predict breast cancer risk. Cancer Epidemiology, Biomarkers & Prevention 2012;21:1156-66.
10#363	2010	Hak AE	Gout	Menopause	Single	1.26	1.03-1.55	1		Hak AE, Curhan GC, Grodstein F, Choi HK. Menopause, postmenopausal hormone use and risk of incident gout. Ann Rheum Dis 2010;69:1305-9.
10#363	2010	Hak AE	Gout	Menopause	Single	1.62	1.12-2.33	1		Hak AE, Curhan GC, Grodstein F, Choi HK. Menopause, postmenopausal hormone use and risk of incident gout. Ann Rheum Dis 2010;69:1305-9.
10#363	2010	Hak AE	Gout	Postmenopausal hormones	Single	0.82	0.70-0.96	5		Hak AE, Curhan GC, Grodstein F, Choi HK. Menopause, postmenopausal hormone use and risk of incident gout. Ann Rheum Dis 2010;69:1305-9.
09#264	2009	Hak AE	CVD	SLE	Single	2.26	1.45-3.52	1		Hak AE, Karlson EW, Feskanich D, Stampfer MJ, Costenbader KH. Systemic lupus erythematosus and the risk of cardiovascular disease: results from the nurses' health study. Arthritis & Rheumatism 2009;61:1396-402.
09#264	2009	Hak AE	CVD	SLE	Single	2.25	1.37-3.69	1		Hak AE, Karlson EW, Feskanich D, Stampfer MJ, Costenbader KH. Systemic lupus erythematosus and the risk of cardiovascular disease: results from the nurses' health study. Arthritis & Rheumatism 2009;61:1396-402.
09#264	2009	Hak AE	CVD	SLE	Single	2.29	0.85-6.15	1		Hak AE, Karlson EW, Feskanich D, Stampfer MJ, Costenbader KH. Systemic lupus erythematosus and the risk of cardiovascular disease: results from the nurses' health study. Arthritis & Rheumatism 2009;61:1396-402.
09#265	2009	Han J	Skin ca	Gene	Single	0.54	0.29-1.01	4		Han J, Qureshi AA, Prescott J, et al. A prospective study of telomere length and the risk of skin cancer. Journal of Investigative Dermatology 2009;129:415-21.
09#265	2009	Han J	Skin ca	Gene	Single	1.85	0.94-3.62	2		Han J, Qureshi AA, Prescott J, et al. A prospective study of telomere length and the risk of skin cancer. Journal of Investigative Dermatology 2009;129:415-21.
09#266	2009	Hart JE	Rheumatoid arthritis	Environment	Single	1.31	0.98-1.74	2		Hart JE, Laden F, Puett RC, Costenbader KH, Karlson EW. Exposure to traffic pollution and increased risk of rheumatoid arthritis. Environmental health perspectives 2009;117:1065-9.
09#267	2009	He C	Menarche	Gene	Pooled	*	*	*		He C, Kraft P, Chen C, et al. Genome-wide association studies identify loci associated with age at menarche and age at natural menopause. Nature genetics 2009;41:724-8.
09#267	2009	He C	Menopause	Gene	Pooled	*	*	*		He C, Kraft P, Chen C, et al. Genome-wide association studies identify loci associated with age at menarche and age at natural menopause. Nature genetics 2009;41:724-8.
09#268	2009	He C	Breast ca	Gene	Single	0.28	0.08-0.99	5		He C, Tamimi RM, Hankinson SE, Hunter DJ, Han J. A prospective study of genetic polymorphism in MPO, antioxidant status, and breast cancer risk. Breast Cancer Research & Treatment 2009;113:585-94.
09#359	2009	Holmes MD	Breast ca	Fat	Single	0.89	0.61-1.28	3		Holmes MD, Chen WY, Hankinson SE, Willett WC. Physical activity's impact on the association of fat and fiber intake with survival after breast cancer. Am J Epidemiol 2009;170:1250-6.
09#359	2009	Holmes MD	Breast ca	Fiber	Single	1	0.71-1.40	3		Holmes MD, Chen WY, Hankinson SE, Willett WC. Physical activity's impact on the association of fat and fiber intake with survival after breast cancer. Am J Epidemiol 2009;170:1250-6.
09#269	2009	Jakobsen MU	CVD	Fat	Pooled	0.87	0.77-0.97	5		Jakobsen MU, O'Reilly EJ, Heitmann BL, et al. Major types of dietary fat and risk of coronary heart disease: a pooled analysis of 11 cohort studies. American Journal of Clinical Nutrition 2009;89:1425-32.
09#269	2009	Jakobsen MU	CVD	Fat	Pooled	0.74	0.61-0.89	5		Jakobsen MU, O'Reilly EJ, Heitmann BL, et al. Major types of dietary fat and risk of coronary heart disease: a pooled analysis of 11 cohort studies. American Journal of Clinical Nutrition 2009;89:1425-32.
09#269	2009	Jakobsen MU	CVD	Carbohydrates	Pooled	1.07	1.01-1.14	1		Jakobsen MU, O'Reilly EJ, Heitmann BL, et al. Major types of dietary fat and risk of coronary heart disease: a pooled analysis of 11 cohort studies. American Journal of Clinical Nutrition 2009;89:1425-32.
09#269	2009	Jakobsen MU	CVD	Carbohydrates	Pooled	0.96	0.82-1.13	3		Jakobsen MU, O'Reilly EJ, Heitmann BL, et al. Major types of dietary fat and risk of coronary heart disease: a pooled analysis of 11 cohort studies. American Journal of Clinical Nutrition 2009;89:1425-32.
09#270	2009	Joshipura KJ	CVD	Fruits and vegetables	Pooled	0.82	0.68-0.99	5		Joshipura KJ, Hung HC, Li TY, et al. Intakes of fruits, vegetables and carbohydrate and the risk of CVD. Public health nutrition 2009;12:115-21.
09#270	2009	Joshipura KJ	CVD	Fruits and vegetables	Pooled	0.81	0.70-0.94	5		Joshipura KJ, Hung HC, Li TY, et al. Intakes of fruits, vegetables and carbohydrate and the risk of CVD. Public health nutrition 2009;12:115-21.
10#353	2010	Karageorgi S	Endometrial ca	Menarche	Single	N	N	5		Karageorgi S, Hankinson SE, Kraft P, De Vivo I. Reproductive factors and postmenopausal hormone use in relation to endometrial cancer risk in the Nurses' Health Study cohort 1976-2004. Int J Cancer 2010;126:208-16.
10#353	2010	Karageorgi S	Endometrial ca	Menopause	Single	N	N	1		Karageorgi S, Hankinson SE, Kraft P, De Vivo I. Reproductive factors and postmenopausal hormone use in relation to endometrial cancer risk in the Nurses' Health Study cohort 1976-2004. Int J Cancer 2010;126:208-16.
10#353	2010	Karageorgi S	Endometrial ca	Birth	Single	N	N	5		Karageorgi S, Hankinson SE, Kraft P, De Vivo I. Reproductive factors and postmenopausal hormone use in relation to endometrial cancer risk in the Nurses' Health Study cohort 1976-2004. Int J Cancer 2010;126:208-16.
10#353	2010	Karageorgi S	Endometrial ca	Postmenopausal hormones	Single	7.67	5.57-10.57	1		Karageorgi S, Hankinson SE, Kraft P, De Vivo I. Reproductive factors and postmenopausal hormone use in relation to endometrial cancer risk in the Nurses' Health Study cohort 1976-2004. Int J Cancer 2010;126:208-16.
10#353	2010	Karageorgi S	Endometrial ca	Postmenopausal hormones	Single	1.52	1.03-2.23	1		Karageorgi S, Hankinson SE, Kraft P, De Vivo I. Reproductive factors and postmenopausal hormone use in relation to endometrial cancer risk in the Nurses' Health Study cohort 1976-2004. Int J Cancer 2010;126:208-16.
09#271	2009	Karlson EW	Rheumatoid arthritis	Blood test	Pooled	N	N	3		Karlson EW, Chibnik LB, McGrath M, et al. A prospective study of androgen levels, hormone-related genes and risk of rheumatoid arthritis. Arthritis Research & Therapy 2009;11:R97.
09#271	2009	Karlson EW	Rheumatoid arthritis	Gene	Pooled	N	N	3		Karlson EW, Chibnik LB, McGrath M, et al. A prospective study of androgen levels, hormone-related genes and risk of rheumatoid arthritis. Arthritis Research & Therapy 2009;11:R97.
09#272	2009	Karlson EW	Rheumatoid arthritis	Blood test	Pooled	2	1.1-3.6	1		Karlson EW, Chibnik LB, Tworoger SS, et al. Biomarkers of inflammation and development of rheumatoid arthritis in women from two prospective cohort studies. Arthritis & Rheumatism 2009;60:641-52.
09#272	2009	Karlson EW	Rheumatoid arthritis	Blood test	Pooled	1.4	0.8-2.5	2		Karlson EW, Chibnik LB, Tworoger SS, et al. Biomarkers of inflammation and development of rheumatoid arthritis in women from two prospective cohort studies. Arthritis & Rheumatism 2009;60:641-52.
09#273	2009	Kaushik M	Diabetes	Fat	Pooled	1.24	1.09-1.40	1		Kaushik M, Mozaffarian D, Spiegelman D, Manson JE, Willett WC, Hu FB. Long-chain omega-3 fatty acids, fish intake, and the risk of type 2 diabetes mellitus. American Journal of Clinical Nutrition 2009;90:613-20.
09#273	2009	Kaushik M	Diabetes	Fish	Pooled	1.22	1.08-1.39	1		Kaushik M, Mozaffarian D, Spiegelman D, Manson JE, Willett WC, Hu FB. Long-chain omega-3 fatty acids, fish intake, and the risk of type 2 diabetes mellitus. American Journal of Clinical Nutrition 2009;90:613-20.
10#362	2010	Kotsopoulos J	Ovarian ca	Folate	Single	0.62	0.40-0.96	5		Kotsopoulos J, Hecht JL, Marotti JD, Kelemen LE, Tworoger SS. Relationship between dietary and supplemental intake of folate, methionine, vitamin B6 and folate receptor alpha expression in ovarian tumors. Int J Cancer 2010;126:2191-8.
10#362	2010	Kotsopoulos J	Ovarian ca	Folate	Single	1.53	0.99-2.37	2		Kotsopoulos J, Hecht JL, Marotti JD, Kelemen LE, Tworoger SS. Relationship between dietary and supplemental intake of folate, methionine, vitamin B6 and folate receptor alpha expression in ovarian tumors. Int J Cancer 2010;126:2191-8.
09#275	2009	Lee JE	Kidney ca	Fruits and vegetables	Pooled	0.68	0.54-0.87	5		Lee JE, Mannisto S, Spiegelman D, et al. Intakes of fruit, vegetables, and carotenoids and renal cell cancer risk: a pooled analysis of 13 prospective studies. Cancer Epidemiology, Biomarkers & Prevention 2009;18:1730-9.
09#275	2009	Lee JE	Kidney ca	Carotenoids	Pooled	0.87	0.73-1.03	4		Lee JE, Mannisto S, Spiegelman D, et al. Intakes of fruit, vegetables, and carotenoids and renal cell cancer risk: a pooled analysis of 13 prospective studies. Cancer Epidemiology, Biomarkers & Prevention 2009;18:1730-9.
09#275	2009	Lee JE	Kidney ca	Carotenoids	Pooled	0.82	0.69-0.98	5		Lee JE, Mannisto S, Spiegelman D, et al. Intakes of fruit, vegetables, and carotenoids and renal cell cancer risk: a pooled analysis of 13 prospective studies. Cancer Epidemiology, Biomarkers & Prevention 2009;18:1730-9.
09#275	2009	Lee JE	Kidney ca	Carotenoids	Pooled	0.86	0.73-1.01	4		Lee JE, Mannisto S, Spiegelman D, et al. Intakes of fruit, vegetables, and carotenoids and renal cell cancer risk: a pooled analysis of 13 prospective studies. Cancer Epidemiology, Biomarkers & Prevention 2009;18:1730-9.
09#275	2009	Lee JE	Kidney ca	Carotenoids	Pooled	0.82	0.64-1.06	4		Lee JE, Mannisto S, Spiegelman D, et al. Intakes of fruit, vegetables, and carotenoids and renal cell cancer risk: a pooled analysis of 13 prospective studies. Cancer Epidemiology, Biomarkers & Prevention 2009;18:1730-9.
09#275	2009	Lee JE	Kidney ca	Carotenoids	Pooled	1.13	0.95-1.34	3		Lee JE, Mannisto S, Spiegelman D, et al. Intakes of fruit, vegetables, and carotenoids and renal cell cancer risk: a pooled analysis of 13 prospective studies. Cancer Epidemiology, Biomarkers & Prevention 2009;18:1730-9.
09#278	2009	Lin J	Kidney disease	Gene	Pooled	1.42	1.02-1.98	1		Lin J, Hu FB, Qi L, Curhan GC. Genetic polymorphisms of angiotensin-2 type 1 receptor and angiotensinogen and risk of renal dysfunction and coronary heart disease in type 2 diabetes mellitus. BMC Nephrology 2009;10:9.
09#278	2009	Lin J	CVD	Gene	Pooled	1.72	1.20-2.47	1		Lin J, Hu FB, Qi L, Curhan GC. Genetic polymorphisms of angiotensin-2 type 1 receptor and angiotensinogen and risk of renal dysfunction and coronary heart disease in type 2 diabetes mellitus. BMC Nephrology 2009;10:9.
09#279	2009	Lindgren CM	Weight	Gene	Pooled	N	N	1		Lindgren CM, Heid IM, Randall JC, et al. Genome-wide association scan meta-analysis identifies three Loci influencing adiposity and fat distribution. PLoS Genetics 2009;5:e1000508.
10#281	2010	Marotti JD	Breast ca	Tumor biomarker	Single	*	*	*		Marotti JD, Collins LC, Hu R, Tamimi RM. Estrogen receptor-beta expression in invasive breast cancer in relation to molecular phenotype: results from the Nurses' Health Study. Modern Pathology 2010;23:197-204.
09#282	2009	McGrath M	Endometrial ca	Gene	Pooled	*	*	*		McGrath M, Lepine J, Lee IM, et al. Genetic variations in UGT1A1 and UGT2B7 and endometrial cancer risk. Pharmacogenetics and Genomics 2009;19:239-43.
09#283	2009	McKay JD	Breast ca	Gene	Pooled	1.16	1.04-1.28	1		McKay JD, McCullough ML, Ziegler RG, et al. Vitamin D receptor polymorphisms and breast cancer risk: results from the National Cancer Institute Breast and Prostate Cancer Cohort Consortium. Cancer Epidemiology, Biomarkers & Prevention 2009;18:297-305.
09#283	2009	McKay JD	Breast ca	Gene	Pooled	0.98	0.89-1.09	3		McKay JD, McCullough ML, Ziegler RG, et al. Vitamin D receptor polymorphisms and breast cancer risk: results from the National Cancer Institute Breast and Prostate Cancer Cohort Consortium. Cancer Epidemiology, Biomarkers & Prevention 2009;18:297-305.
09#283	2009	McKay JD	Breast ca	Gene	Pooled	0.74	0.60-0.92	5		McKay JD, McCullough ML, Ziegler RG, et al. Vitamin D receptor polymorphisms and breast cancer risk: results from the National Cancer Institute Breast and Prostate Cancer Cohort Consortium. Cancer Epidemiology, Biomarkers & Prevention 2009;18:297-305.
09#356	2009	Michaud DS	Brain tumor	Meat	Pooled	0.92	0.48-1.77	3		Michaud DS, Holick CN, Batchelor TT, Giovannucci E, Hunter DJ. Prospective study of meat intake and dietary nitrates, nitrites, and nitrosamines and risk of adult glioma. Am J Clin Nutr 2009;90:570-7.
09#356	2009	Michaud DS	Brain tumor	N-compounds	Pooled	1.02	0.66-1.58	3		Michaud DS, Holick CN, Batchelor TT, Giovannucci E, Hunter DJ. Prospective study of meat intake and dietary nitrates, nitrites, and nitrosamines and risk of adult glioma. Am J Clin Nutr 2009;90:570-7.
09#356	2009	Michaud DS	Brain tumor	N-compounds	Pooled	1.26	0.89-1.79	3		Michaud DS, Holick CN, Batchelor TT, Giovannucci E, Hunter DJ. Prospective study of meat intake and dietary nitrates, nitrites, and nitrosamines and risk of adult glioma. Am J Clin Nutr 2009;90:570-7.
09#356	2009	Michaud DS	Brain tumor	N-compounds	Pooled	0.88	0.57-1.36	3		Michaud DS, Holick CN, Batchelor TT, Giovannucci E, Hunter DJ. Prospective study of meat intake and dietary nitrates, nitrites, and nitrosamines and risk of adult glioma. Am J Clin Nutr 2009;90:570-7.
09#285	2009	Nan H	Skin ca	Gene	Single	0.77	0.60-0.98	5		Nan H, Kraft P, Hunter DJ, Han J. Genetic variants in pigmentation genes, pigmentary phenotypes, and risk of skin cancer in Caucasians. International Journal of Cancer 2009;125:909-17.
09#286	2009	Nan H	Skin ca	Gene	Single	N	N	3		Nan H, Qureshi AA, Hunter DJ, Han J. A functional SNP in the MDM2 promoter, pigmentary phenotypes, and risk of skin cancer. Cancer Causes & Control 2009;20:171-9.
09#287	2009	Nan H	Skin ca	Gene	Single	N	N	3		Nan H, Qureshi AA, Hunter DJ, Han J. Genetic variants in FGFR2 and FGFR4 genes and skin cancer risk in the Nurses' Health Study. BMC Cancer 2009;9:172.
09#287	2009	Nan H	Skin ca	Gene	Single	N	N	3		Nan H, Qureshi AA, Hunter DJ, Han J. Genetic variants in FGFR2 and FGFR4 genes and skin cancer risk in the Nurses' Health Study. BMC Cancer 2009;9:172.
09#289	2009	Ng K	Colorectal ca	Blood test	Pooled	0.5	0.36-0.95	5		Ng K, Wolpin BM, Meyerhardt JA, et al. Prospective study of predictors of vitamin D status and survival in patients with colorectal cancer. British journal of cancer 2009;101:916-23.
09#289	2009	Ng K	Mortality	Blood test	Pooled	0.62	0.42-0.93	5		Ng K, Wolpin BM, Meyerhardt JA, et al. Prospective study of predictors of vitamin D status and survival in patients with colorectal cancer. British journal of cancer 2009;101:916-23.
09#290	2009	Nosho K	Mortality	Colorectal ca	Pooled	1.47	1.00-2.17	1		Nosho K, Kure S, Irahara N, et al. A prospective cohort study shows unique epigenetic, genetic, and prognostic features of synchronous colorectal cancers. Gastroenterology 2009;137:1609-20.e1-3.
09#291	2009	Nosho K	Colorectal ca	Gene	Pooled	2.39	1.11-5.14	1		Nosho K, Shima K, Irahara N, et al. DNMT3B expression might contribute to CpG island methylator phenotype in colorectal cancer. Clinical Cancer Research 2009;15:3663-71.
09#292	2009	Nosho K	Colorectal ca	Gene	Pooled	3.2	1.35-7.59	1		Nosho K, Shima K, Irahara N, et al. SIRT1 histone deacetylase expression is associated with microsatellite instability and CpG island methylator phenotype in colorectal cancer. Modern Pathology 2009;22:922-32.
09#293	2009	Nosho K	Colorectal ca	Virus	Pooled	8.45	N	1		Nosho K, Shima K, Kure S, et al. JC virus T-antigen in colorectal cancer is associated with p53 expression and chromosomal instability, independent of CpG island methylator phenotype. Neoplasia (New York) 2009;11:87-95.
09#293	2009	Nosho K	Colorectal ca	Virus	Pooled	2.53	N	1		Nosho K, Shima K, Kure S, et al. JC virus T-antigen in colorectal cancer is associated with p53 expression and chromosomal instability, independent of CpG island methylator phenotype. Neoplasia (New York) 2009;11:87-95.
09#294	2009	Ogino S	Colorectal ca	Gene	Pooled	0.6	0.41-0.87	5		Ogino S, Nosho K, Baba Y, et al. A cohort study of STMN1 expression in colorectal cancer: body mass index and prognosis. American Journal of Gastroenterology 2009;104:2047-56.
09#294	2009	Ogino S	Colorectal ca	Weight	Pooled	2.36	1.18-4.69	1		Ogino S, Nosho K, Baba Y, et al. A cohort study of STMN1 expression in colorectal cancer: body mass index and prognosis. American Journal of Gastroenterology 2009;104:2047-56.
09#294	2009	Ogino S	Colorectal ca	Weight	Pooled	0.51	0.24-1.07	4		Ogino S, Nosho K, Baba Y, et al. A cohort study of STMN1 expression in colorectal cancer: body mass index and prognosis. American Journal of Gastroenterology 2009;104:2047-56.
09#295	2009	Ogino S	Colorectal ca	Tumor biomarker	Pooled	0.57	0.39-0.84	5		Ogino S, Nosho K, Irahara N, et al. A cohort study of cyclin D1 expression and prognosis in 602 colon cancer cases. Clinical Cancer Research 2009;15:4431-8.
09#295	2009	Ogino S	Mortality	Tumor biomarker	Pooled	0.7	0.57-0.98	5		Ogino S, Nosho K, Irahara N, et al. A cohort study of cyclin D1 expression and prognosis in 602 colon cancer cases. Clinical Cancer Research 2009;15:4431-8.
09#296	2009	Ogino S	Colorectal ca	Tumor biomarker	Pooled	0.44	0.22-0.88	5		Ogino S, Nosho K, Kirkner GJ, et al. CpG island methylator phenotype, microsatellite instability, BRAF mutation and clinical outcome in colon cancer. Gut 2009;58:90-6.
09#296	2009	Ogino S	Colorectal ca	Tumor biomarker	Pooled	1.97	1.13-3.42	1		Ogino S, Nosho K, Kirkner GJ, et al. CpG island methylator phenotype, microsatellite instability, BRAF mutation and clinical outcome in colon cancer. Gut 2009;58:90-6.
09#297	2009	Ogino S	Colorectal ca	Tumor biomarker	Pooled	2.23	1.21-4.11	1		Ogino S, Nosho K, Kirkner GJ, et al. PIK3CA mutation is associated with poor prognosis among patients with curatively resected colon cancer. Journal of Clinical Oncology 2009;27:1477-84.
09#348	2009	Ogino S	Mortality	Tumor biomarker	Pooled	0.43	0.27-0.69	5		Ogino S, Shima K, Baba Y, et al. Colorectal cancer expression of peroxisome proliferator-activated receptor gamma (PPARG, PPARgamma) is associated with good prognosis. Gastroenterology 2009;136:1242-50.
09#348	2009	Ogino S	Colorectal ca	Tumor biomarker	Pooled	0.44	0.25-0.79	5		Ogino S, Shima K, Baba Y, et al. Colorectal cancer expression of peroxisome proliferator-activated receptor gamma (PPARG, PPARgamma) is associated with good prognosis. Gastroenterology 2009;136:1242-50.
09#298	2009	Ogino S	Colorectal ca	Tumor biomarker	Pooled	0.63	0.42-0.94	5		Ogino S, Shima K, Nosho K, et al. A cohort study of p27 localization in colon cancer, body mass index, and patient survival. Cancer Epidemiology, Biomarkers & Prevention 2009;18:1849-58.
09#298	2009	Ogino S	Mortality	Tumor biomarker	Pooled	0.7	0.51-0.95	5		Ogino S, Shima K, Nosho K, et al. A cohort study of p27 localization in colon cancer, body mass index, and patient survival. Cancer Epidemiology, Biomarkers & Prevention 2009;18:1849-58.
09#299	2009	Okereke OI	Cognitive	Blood test	Single	minus0.05units/year assessment verbal memory	minus0.09-minus0.01	1		Okereke OI, Selkoe DJ, Pollak MN, et al. A profile of impaired insulin degradation in relation to late-life cognitive decline: a preliminary investigation. International journal of geriatric psychiatry 2009;24:177-82.
09#301	2009	Okereke OI	Cognitive	Blood test	Single	N	N	1		Okereke OI, Xia W, Selkoe DJ, Grodstein F. Ten-year change in plasma amyloid beta levels and late-life cognitive decline. Archives of Neurology 2009;66:1247-53.
10#303	2010	Pasquale LR	Glaucoma	Weight	Single	0.94	0.91-0.98	5		Pasquale LR, Willett WC, Rosner BA, Kang JH. Anthropometric measures and their relation to incident primary open-angle glaucoma. Ophthalmology 2010;117:1521-9.
09#304	2009	Pezzotti A	Breast ca	Alcohol	Single	1.52	1.10-2.08	1		Pezzotti A, Kraft P, Hankinson SE, Hunter DJ, Buring J, Cox DG. The mitochondrial A10398G polymorphism, interaction with alcohol consumption, and breast cancer risk. PLoS ONE [Electronic Resource] 2009;4:e5356.
09#305	2009	Pinheiro SP	Ovarian ca	NSAIDs	Pooled	1.11	0.92-1.33	3		Pinheiro SP, Tworoger SS, Cramer DW, Rosner BA, Hankinson SE. Use of nonsteroidal antiinflammatory agents and incidence of ovarian cancer in 2 large prospective cohorts. American Journal of Epidemiology 2009;169:1378-87.
09#305	2009	Pinheiro SP	Ovarian ca	NSAIDs	Pooled	0.81	0.64-1.01	3		Pinheiro SP, Tworoger SS, Cramer DW, Rosner BA, Hankinson SE. Use of nonsteroidal antiinflammatory agents and incidence of ovarian cancer in 2 large prospective cohorts. American Journal of Epidemiology 2009;169:1378-87.
09#305	2009	Pinheiro SP	Ovarian ca	Acetaminophen	Pooled	1.14	0.92-1.43	3		Pinheiro SP, Tworoger SS, Cramer DW, Rosner BA, Hankinson SE. Use of nonsteroidal antiinflammatory agents and incidence of ovarian cancer in 2 large prospective cohorts. American Journal of Epidemiology 2009;169:1378-87.
09#307	2009	Schernhammer ES	Breast ca	Urine composition	Single	0.62	0.41-0.95	5		Schernhammer ES, Hankinson SE. Urinary melatonin levels and postmenopausal breast cancer risk in the Nurses' Health Study cohort. Cancer Epidemiology, Biomarkers & Prevention 2009;18:74-9.
09#308	2009	Schildkraut JM	Ovarian ca	Gene	Pooled	1.3	1.07-1.57	1		Schildkraut JM, Goode EL, Clyde MA, et al. Single nucleotide polymorphisms in the TP53 region and susceptibility to invasive epithelial ovarian cancer. Cancer research 2009;69:2349-57.
09#308	2009	Schildkraut JM	Ovarian ca	Gene	Pooled	1.19	1.01-1.38	1		Schildkraut JM, Goode EL, Clyde MA, et al. Single nucleotide polymorphisms in the TP53 region and susceptibility to invasive epithelial ovarian cancer. Cancer research 2009;69:2349-57.
09#309	2009	Schopick EL	Kidney disease	Postmenopausal hormones	Single	0.55	0.39-0.77	5		Schopick EL, Fisher ND, Lin J, Forman JP, Curhan GC. Post-menopausal hormone use and albuminuria. Nephrology Dialysis Transplantation 2009;24:3739-44.
09#310	2009	Setiawan VW	Endometrial ca	Gene	Pooled	1.14	1.09-1.21	1		Setiawan VW, Doherty JA, Shu XO, et al. Two estrogen-related variants in CYP19A1 and endometrial cancer risk: a pooled analysis in the Epidemiology of Endometrial Cancer Consortium. Cancer Epidemiology, Biomarkers & Prevention 2009;18:242-7.
09#310	2009	Setiawan VW	Endometrial ca	Gene	Pooled	1.08	1.02-1.14	1		Setiawan VW, Doherty JA, Shu XO, et al. Two estrogen-related variants in CYP19A1 and endometrial cancer risk: a pooled analysis in the Epidemiology of Endometrial Cancer Consortium. Cancer Epidemiology, Biomarkers & Prevention 2009;18:242-7.
09#355	2009	Song H	Ovarian ca	Gene	Pooled	0.77	0.73-0.81	5		Song H, Ramus SJ, Tyrer J, et al. A genome-wide association study identifies a new ovarian cancer susceptibility locus on 9p22.2. Nat Genet 2009;41:996-1000.
09#311	2009	Stuebe AM	CVD	Breast feeding	Single	0.77	0.62-0.94	5		Stuebe AM, Michels KB, Willett WC, Manson JE, Rexrode K, Rich-Edwards JW. Duration of lactation and incidence of myocardial infarction in middle to late adulthood. American Journal of Obstetrics & Gynecology 2009;200:138.e1-.e8.
09#312	2009	Su X	Blood tests	Weight	Single	*	*	*		Su X, Hankinson SE, Clevenger CV, Eliassen AH, Tworoger SS. Energy balance, early life body size, and plasma prolactin levels in postmenopausal women. Cancer Causes & Control 2009;20:253-62.
09#313	2009	Sun Q	Diabetes	Trace elements	Single	0.9	0.82-0.99	5		Sun Q, van Dam RM, Willett WC, Hu FB. Prospective study of zinc intake and risk of type 2 diabetes in women. Diabetes care 2009;32:629-34.
09#314	2009	Tamimi RM	Breast ca	Carotenoids	Single	0.5	0.3-0.8	5		Tamimi RM, Colditz GA, Hankinson SE. Circulating carotenoids, mammographic density, and subsequent risk of breast cancer. Cancer research 2009;69:9323-9.
09#357	2009	Taylor EN	Kidney disease	Diet	Single	0.58	0.49-0.68	5		Taylor EN, Fung TT, Curhan GC. DASH-style diet associates with reduced risk for kidney stones. J Am Soc Nephrol 2009;20:2253-9.
09#315	2009	Thomas G	Breast ca	Gene	Pooled	N	N	1		Thomas G, Jacobs KB, Kraft P, et al. A multistage genome-wide association study in breast cancer identifies two new risk alleles at 1p11.2 and 14q24.1 (RAD51L1). Nature genetics 2009;41:579-84.
09#315	2009	Thomas G	Breast ca	Gene	Pooled	N	N	1		Thomas G, Jacobs KB, Kraft P, et al. A multistage genome-wide association study in breast cancer identifies two new risk alleles at 1p11.2 and 14q24.1 (RAD51L1). Nature genetics 2009;41:579-84.
09#317	2009	Townsend MK	Cognitive	Alcohol	Single	N	N	3		Townsend MK, Devore E, Kang JH, Grodstein F. The relation between moderate alcohol consumption and cognitive function in older women with type 2 diabetes. Diabetes Research & Clinical Practice 2009;85:322-7.
09#352	2009	Tsai CJ	Gallstones	Statins	Single	0.82	0.70-0.96	5		Tsai CJ, Leitzmann MF, Willett WC, Giovannucci EL. Statin use and the risk of cholecystectomy in women. Gastroenterology 2009;136:1593-600.
09#318	2009	Tworoger SS	Ovarian ca	Gene	Pooled	1.26	1.01-1.57	1		Tworoger SS, Gates MA, Lee IM, et al. Polymorphisms in the vitamin D receptor and risk of ovarian cancer in four studies. Cancer research 2009;69:1885-91.
09#320	2009	Waikar SS	Mortality	Blood test	Pooled	1.47	1.33-1.62	1		Waikar SS, Mount DB, Curhan GC. Mortality after hospitalization with mild, moderate, and severe hyponatremia. American Journal of Medicine 2009;122:857-65.
09#320	2009	Waikar SS	Mortality	Blood test	Pooled	1.25	1.21-1.30	1		Waikar SS, Mount DB, Curhan GC. Mortality after hospitalization with mild, moderate, and severe hyponatremia. American Journal of Medicine 2009;122:857-65.
09#321	2009	Wei EK	Colorectal ca	Family hx	Single	*	*	*		Wei EK, Colditz GA, Giovannucci EL, Fuchs CS, Rosner BA. Cumulative risk of colon cancer up to age 70 years by risk factor status using data from the Nurses' Health Study. American Journal of Epidemiology 2009;170:863-72.
09#321	2009	Wei EK	Colorectal ca	Smoking	Single	*	*	*		Wei EK, Colditz GA, Giovannucci EL, Fuchs CS, Rosner BA. Cumulative risk of colon cancer up to age 70 years by risk factor status using data from the Nurses' Health Study. American Journal of Epidemiology 2009;170:863-72.
09#321	2009	Wei EK	Colorectal ca	Height	Single	*	*	*		Wei EK, Colditz GA, Giovannucci EL, Fuchs CS, Rosner BA. Cumulative risk of colon cancer up to age 70 years by risk factor status using data from the Nurses' Health Study. American Journal of Epidemiology 2009;170:863-72.
09#321	2009	Wei EK	Colorectal ca	Postmenopausal hormones	Single	*	*	*		Wei EK, Colditz GA, Giovannucci EL, Fuchs CS, Rosner BA. Cumulative risk of colon cancer up to age 70 years by risk factor status using data from the Nurses' Health Study. American Journal of Epidemiology 2009;170:863-72.
09#321	2009	Wei EK	Colorectal ca	Exercise	Single	*	*	*		Wei EK, Colditz GA, Giovannucci EL, Fuchs CS, Rosner BA. Cumulative risk of colon cancer up to age 70 years by risk factor status using data from the Nurses' Health Study. American Journal of Epidemiology 2009;170:863-72.
09#321	2009	Wei EK	Colorectal ca	NSAIDs	Single	*	*	*		Wei EK, Colditz GA, Giovannucci EL, Fuchs CS, Rosner BA. Cumulative risk of colon cancer up to age 70 years by risk factor status using data from the Nurses' Health Study. American Journal of Epidemiology 2009;170:863-72.
09#321	2009	Wei EK	Colorectal ca	Work	Single	*	*	*		Wei EK, Colditz GA, Giovannucci EL, Fuchs CS, Rosner BA. Cumulative risk of colon cancer up to age 70 years by risk factor status using data from the Nurses' Health Study. American Journal of Epidemiology 2009;170:863-72.
09#322	2009	Weuve J	Cognitive	Lead	Pooled	0.051-unit lower summary cognitve score	minus0.099-minus0.003	1		Weuve J, Korrick SA, Weisskopf MG, et al. Cumulative exposure to lead in relation to cognitive function in older women. Environmental health perspectives 2009;117:574-80.
09#323	2009	Willer CJ	Weight	Gene	Pooled	N	N	1		Willer CJ, Speliotes EK, Loos RJ, et al. Six new loci associated with body mass index highlight a neuronal influence on body weight regulation. Nature genetics 2009;41:25-34.
09#325	2009	Wolpin BM	Pancreatic ca	Gene	Pooled	1.32	1.02-1.72	1		Wolpin BM, Chan AT, Hartge P, et al. ABO blood group and the risk of pancreatic cancer. Journal of the National Cancer Institute 2009;101:424-31.
09#325	2009	Wolpin BM	Pancreatic ca	Gene	Pooled	1.51	1.02-2.23	1		Wolpin BM, Chan AT, Hartge P, et al. ABO blood group and the risk of pancreatic cancer. Journal of the National Cancer Institute 2009;101:424-31.
09#325	2009	Wolpin BM	Pancreatic ca	Gene	Pooled	1.72	1.25-2.38	1		Wolpin BM, Chan AT, Hartge P, et al. ABO blood group and the risk of pancreatic cancer. Journal of the National Cancer Institute 2009;101:424-31.
09#326	2009	Wolpin BM	Mortality	Blood test	Pooled	1.87	1.04-3.36	1		Wolpin BM, Meyerhardt JA, Chan AT, et al. Insulin, the insulin-like growth factor axis, and mortality in patients with nonmetastatic colorectal cancer. Journal of Clinical Oncology 2009;27:176-85.
09#326	2009	Wolpin BM	Mortality	Blood test	Pooled	0.48	0.28-0.84	5		Wolpin BM, Meyerhardt JA, Chan AT, et al. Insulin, the insulin-like growth factor axis, and mortality in patients with nonmetastatic colorectal cancer. Journal of Clinical Oncology 2009;27:176-85.
09#327	2009	Wu T	Blood tests	Calcium	Single	0.8	N	5		Wu T, Willett WC, Giovannucci E. Plasma C-peptide is inversely associated with calcium intake in women and with plasma 25-hydroxy vitamin D in men. Journal of Nutrition 2009;139:547-54.
10#151	2010	Ahn J	Blood tests	Gene	Pooled	*	*	*		Ahn J, Yu K, Stolzenberg-Solomon R, et al. Genome-wide association study of circulating vitamin D levels. Human molecular genetics 2010;19:2739-45.
10#152	2010	Arkema EV	Rheumatoid arthritis	Dental health	Single	1.24	0.83-1.83	3		Arkema EV, Karlson EW, Costenbader KH. A prospective study of periodontal disease and risk of rheumatoid arthritis. Journal of Rheumatology 2010;37:1800-4.
10#152	2010	Arkema EV	Rheumatoid arthritis	Dental health	Single	1.18	0.47-2.95	3		Arkema EV, Karlson EW, Costenbader KH. A prospective study of periodontal disease and risk of rheumatoid arthritis. Journal of Rheumatology 2010;37:1800-4.
10#153	2010	Azzato EM	Breast ca	Gene	Single	N	N	3		Azzato EM, Pharoah PD, Harrington P, et al. A genome-wide association study of prognosis in breast cancer. Cancer Epidemiology, Biomarkers & Prevention 2010;19:1140-3.
10#155	2010	Baer HJ	Breast ca	Weight	Pooled	0.88	N	5		Baer HJ, Tworoger SS, Hankinson SE, Willett WC. Body fatness at young ages and risk of breast cancer throughout life. American Journal of Epidemiology 2010;171:1183-94.
10#155	2010	Baer HJ	Breast ca	Weight	Pooled	0.91	N	5		Baer HJ, Tworoger SS, Hankinson SE, Willett WC. Body fatness at young ages and risk of breast cancer throughout life. American Journal of Epidemiology 2010;171:1183-94.
10#156	2010	Bao Y	Colorectal ca	Diet	Pooled	0.91	0.79-1.05	3		Bao Y, Nimptsch K, Meyerhardt JA, et al. Dietary insulin load, dietary insulin index, and colorectal cancer. Cancer Epidemiology, Biomarkers & Prevention 2010;19:3020-6.
10#156	2010	Bao Y	Colorectal ca	Diet	Pooled	0.93	0.81-1.08	3		Bao Y, Nimptsch K, Meyerhardt JA, et al. Dietary insulin load, dietary insulin index, and colorectal cancer. Cancer Epidemiology, Biomarkers & Prevention 2010;19:3020-6.
10#157	2010	Bentley AR	Breast ca	Gene	Single	N	N	3		Bentley AR, Raiszadeh F, Stover PJ, Hunter DJ, Hankinson SE, Cassano PA. No association between cSHMT genotypes and the risk of breast cancer in the Nurses' Health Study. European journal of clinical nutrition 2010;64:108-10.
10#158	2010	Bernstein AM	Diet	Spending	Single	*	*	*		Bernstein AM, Bloom DE, Rosner BA, Franz M, Willett WC. Relation of food cost to healthfulness of diet among US women. American Journal of Clinical Nutrition 2010;92:1197-203.
10#159	2010	Bernstein AM	CVD	Nuts	Single	0.7	0.58-0.83	5		Bernstein AM, Sun Q, Hu FB, Stampfer MJ, Manson JE, Willett WC. Major dietary protein sources and risk of coronary heart disease in women. Circulation 2010;122:876-83.
10#159	2010	Bernstein AM	CVD	Dairy products	Single	0.87	0.81-0.94	5		Bernstein AM, Sun Q, Hu FB, Stampfer MJ, Manson JE, Willett WC. Major dietary protein sources and risk of coronary heart disease in women. Circulation 2010;122:876-83.
10#159	2010	Bernstein AM	CVD	Poultry	Single	0.81	0.67-0.97	5		Bernstein AM, Sun Q, Hu FB, Stampfer MJ, Manson JE, Willett WC. Major dietary protein sources and risk of coronary heart disease in women. Circulation 2010;122:876-83.
10#159	2010	Bernstein AM	CVD	Fish	Single	0.76	0.69-0.94	5		Bernstein AM, Sun Q, Hu FB, Stampfer MJ, Manson JE, Willett WC. Major dietary protein sources and risk of coronary heart disease in women. Circulation 2010;122:876-83.
10#161	2010	Cassidy A	Telomere length	Fiber	Single	Increase 0.19 units	N	5		Cassidy A, De Vivo I, Liu Y, et al. Associations between diet, lifestyle factors, and telomere length in women. American Journal of Clinical Nutrition 2010;91:1273-80.
10#161	2010	Cassidy A	Telomere length	Fat	Single	Decrease 0.26 units	N	1		Cassidy A, De Vivo I, Liu Y, et al. Associations between diet, lifestyle factors, and telomere length in women. American Journal of Clinical Nutrition 2010;91:1273-80.
10#161	2010	Cassidy A	Telomere length	Fat	Single	Decrease 0.32 units	N	1		Cassidy A, De Vivo I, Liu Y, et al. Associations between diet, lifestyle factors, and telomere length in women. American Journal of Clinical Nutrition 2010;91:1273-80.
[truncated: 354 more rows]
